# Supplementary material for: 1-(4-Chloro­phen­yl)-2-(1,3-diazepan-2-yl­idene)ethanone
Source: Acta Crystallogr Sect E Struct Rep Online. 2013 May 25;69(Pt 6):o971. doi: 10.1107/S1600536813013858 (PMC3685108; doi:10.1107/S1600536813013858)
Supplement: Supplementary file 1 [file e-69-0o971-sup1.cif]

##############################################################################
#                                                                            #
# This CIF contains the data in a paper accepted for publication in          #
# Acta Crystallographica Section E. It conforms to the requirements of       #
# Notes for Authors for Acta Crystallographica Section E, and has been       #
# peer reviewed under the auspices of the IUCr Commission on Journals.       #
#                                                                            #
# Full details of the Crystallographic Information File format               #
# are given in the paper "The Crystallographic Information File (CIF):       #
# a New Standard Archive File for Crystallography" by S. R. Hall, F. H.      #
# Allen and I. D. Brown [Acta Cryst. (1991), A47, 655-685].                  #
#                                                                            #
# The current version of the core CIF dictionary is obtainable from          #
# ftp://ftp.iucr.org/pub/cif_core.dic.                                       #
#                                                                            #
# Software is freely available for graphical display of the structure(s)     #
# in this CIF. For information consult the CIF software page                 #
# http://www.iucr.org/resources/cif/software.                                #
#                                                                            #
# This file may be used for bona fide research purposes within the           #
# scientific community so long as proper attribution is given to the journal # 
# article from which it was obtained.                                        #
#                                                                            #
##############################################################################
data_I
_audit_creation_method     SHELXL-97
_chemical_name_systematic
;
1-(4-Chlorophenyl)-2-(1,3-diazepan-2-ylidene)ethanone
;
_chemical_name_common     ?
_chemical_formula_moiety     'C13 H15 Cl N2 O'
_chemical_formula_sum     'C13 H15 Cl N2 O'
_chemical_formula_iupac     'C13 H15 Cl N2 O'
_chemical_formula_weight     250.72
_chemical_melting_point     ?
_chemical_melting_point_gt     448
_chemical_melting_point_lt     450
_symmetry_cell_setting     triclinic
_symmetry_space_group_name_H-M     'P -1'
_symmetry_space_group_name_Hall     '-P 1'
loop_
    _symmetry_equiv_pos_as_xyz
    'x, y, z'
    '-x, -y, -z'
_cell_length_a     10.779(4)
_cell_length_b     10.815(3)
_cell_length_c     12.158(4)
_cell_angle_alpha     96.091(4)
_cell_angle_beta     110.710(4)
_cell_angle_gamma     101.244(4)
_cell_volume     1276.4(7)
_cell_formula_units_Z     4
_cell_measurement_reflns_used     3768
_cell_measurement_theta_min     1.82
_cell_measurement_theta_max     27.47
_cell_measurement_temperature     173(2)
_exptl_crystal_description     block
_exptl_crystal_colour     white
_exptl_crystal_size_max     0.25
_exptl_crystal_size_mid     0.15
_exptl_crystal_size_min     0.14
_exptl_crystal_density_diffrn     1.305
_exptl_crystal_density_meas     ?
_exptl_crystal_density_method     'not measured'
_exptl_crystal_F_000     528
_exptl_absorpt_coefficient_mu     0.285
_exptl_absorpt_correction_type     multi-scan
_exptl_absorpt_process_details     '(CrystalClear; Rigaku, 2007)'
_exptl_absorpt_correction_T_min     0.6057
_exptl_absorpt_correction_T_max     1.000
_exptl_special_details     ?
_diffrn_ambient_temperature     173(2)
_diffrn_radiation_type     MoK\a
_diffrn_radiation_wavelength     0.71073
_diffrn_radiation_source     'sealed tube'
_diffrn_radiation_monochromator     graphite
_diffrn_measurement_device_type     'Rigaku Saturn724+ CCD'
_diffrn_measurement_method     '\w scans at fixed \c = 45\%'
_diffrn_detector_area_resol_mean     ?
_diffrn_reflns_number     11344
_diffrn_reflns_av_R_equivalents     0.0476
_diffrn_reflns_av_sigmaI/netI     0.0602
_diffrn_reflns_theta_min     2.09
_diffrn_reflns_theta_max     27.48
_diffrn_reflns_theta_full     27.48
_diffrn_measured_fraction_theta_max     0.990
_diffrn_measured_fraction_theta_full     0.990
_diffrn_reflns_limit_h_min     -13
_diffrn_reflns_limit_h_max     13
_diffrn_reflns_limit_k_min     -14
_diffrn_reflns_limit_k_max     13
_diffrn_reflns_limit_l_min     -15
_diffrn_reflns_limit_l_max     15
_diffrn_standards_number     0
_diffrn_standards_interval_count     .
_diffrn_standards_interval_time     .
_diffrn_standards_decay_%     ?
_refine_special_details
;
Refinement of <i>F</i>^2^ against ALL reflections. The weighted <i>R</i>-factor
<i>wR</i> and goodness of fit <i>S</i> are based on <i>F</i>^2^, conventional
<i>R</i>-factors <i>R</i> are based on <i>F</i>, with <i>F</i> set to zero for
negative <i>F</i>^2^. The threshold expression of <i>F</i>^2^ >
\s(<i>F</i>^2^) is used only for calculating <i>R</i>-factors(gt) <i>etc</i>.
and is not relevant to the choice of reflections for refinement.
<i>R</i>-factors based on <i>F</i>^2^ are statistically about twice as large
as those based on <i>F</i>, and <i>R</i>- factors based on ALL data will be
even larger.
;
_reflns_number_total     5780
_reflns_number_gt     4854
_reflns_threshold_expression     I>2\s(I)
_refine_ls_structure_factor_coef     Fsqd
_refine_ls_matrix_type     full
_refine_ls_R_factor_all     0.0914
_refine_ls_R_factor_gt     0.0753
_refine_ls_wR_factor_gt     0.1518
_refine_ls_wR_factor_ref     0.1618
_refine_ls_goodness_of_fit_ref     1.121
_refine_ls_restrained_S_all     1.121
_refine_ls_number_reflns     5780
_refine_ls_number_parameters     307
_refine_ls_number_restraints     0
_refine_ls_hydrogen_treatment     constr
_refine_ls_weighting_scheme     calc
_refine_ls_weighting_details
         'calc w=1/[\s^2^(Fo^2^)+(0.0466P)^2^+1.3126P] where P=(Fo^2^+2Fc^2^)/3'
_atom_sites_solution_hydrogens     geom
_atom_sites_solution_primary     direct
_atom_sites_solution_secondary     difmap
_refine_ls_shift/su_max     0.000
_refine_ls_shift/su_mean     0.000
_refine_diff_density_max     0.494
_refine_diff_density_min     -0.419
_refine_ls_extinction_method     none
_refine_ls_extinction_coef     ?
loop_
    _atom_type_symbol
    _atom_type_description
    _atom_type_scat_dispersion_real
    _atom_type_scat_dispersion_imag
    _atom_type_scat_source
    'C' 'C' 0.0033 0.0016
                         'International Tables Vol C Tables 4.2.6.8 and 6.1.1.4'
    'H' 'H' 0.0000 0.0000
                         'International Tables Vol C Tables 4.2.6.8 and 6.1.1.4'
    'N' 'N' 0.0061 0.0033
                         'International Tables Vol C Tables 4.2.6.8 and 6.1.1.4'
    'O' 'O' 0.0106 0.0060
                         'International Tables Vol C Tables 4.2.6.8 and 6.1.1.4'
    'Cl' 'Cl' 0.1484 0.1585
                         'International Tables Vol C Tables 4.2.6.8 and 6.1.1.4'
_computing_data_collection     'CrystalClear (Rigaku, 2007)'
_computing_cell_refinement     'CrystalClear (Rigaku, 2007)'
_computing_data_reduction     'CrystalClear (Rigaku, 2007)'
_computing_structure_solution     'SHELXS97 (Sheldrick, 2008)'
_computing_structure_refinement     'SHELXL97 (Sheldrick, 2008)'
_computing_molecular_graphics     'OLEX-2 (Dolomanov <i>et al.</i>, 2009)'
_computing_publication_material     'SHELXL97 (Sheldrick, 2008)'
loop_
    _atom_site_type_symbol
    _atom_site_label
    _atom_site_fract_x
    _atom_site_fract_y
    _atom_site_fract_z
    _atom_site_U_iso_or_equiv
    _atom_site_adp_type
    _atom_site_calc_flag
    _atom_site_refinement_flags
    _atom_site_occupancy
    _atom_site_symmetry_multiplicity
    _atom_site_disorder_assembly
    _atom_site_disorder_group
    Cl Cl1 0.01481(9) 0.17456(9) 0.95043(7) 0.0515(2) Uani d . 1 1 . .
    Cl Cl 0.43184(9) 0.64786(9) 0.02814(7) 0.0516(2) Uani d . 1 1 . .
    O O1 0.3033(2) 0.92241(17) 0.48282(17) 0.0311(4) Uani d . 1 1 . .
    O O2 0.2480(2) 0.42103(17) 0.56002(18) 0.0335(5) Uani d . 1 1 . .
    N N1 0.1989(2) 0.8486(2) 0.6444(2) 0.0305(5) Uani d . 1 1 . .
    H H1 0.1868 0.9035 0.5954 0.037 Uiso calc R 1 1 . .
    N N2 0.1648(2) 0.6291(2) 0.6502(2) 0.0315(5) Uani d . 1 1 . .
    H H2 0.2118 0.5704 0.6555 0.038 Uiso calc R 1 1 . .
    N N3 0.3217(2) 0.1261(2) 0.3506(2) 0.0305(5) Uani d . 1 1 . .
    H H3 0.3486 0.0677 0.3921 0.037 Uiso calc R 1 1 . .
    N N4 0.3187(2) 0.3421(2) 0.3784(2) 0.0304(5) Uani d . 1 1 . .
    H H4 0.2633 0.3913 0.3810 0.036 Uiso calc R 1 1 . .
    C C1 0.2192(3) 0.8941(3) 0.7685(3) 0.0360(7) Uani d . 1 1 . .
    H H1A 0.2364 0.9889 0.7827 0.043 Uiso calc R 1 1 . .
    H H1B 0.3023 0.8726 0.8219 0.043 Uiso calc R 1 1 . .
    C C2 0.1006(3) 0.8396(3) 0.8037(3) 0.0414(7) Uani d . 1 1 . .
    H H2A 0.0144 0.8483 0.7429 0.050 Uiso calc R 1 1 . .
    H H2B 0.1138 0.8906 0.8813 0.050 Uiso calc R 1 1 . .
    C C3 0.0865(4) 0.6990(3) 0.8145(3) 0.0413(7) Uani d . 1 1 . .
    H H3A 0.1724 0.6903 0.8755 0.050 Uiso calc R 1 1 . .
    H H3B 0.0117 0.6713 0.8427 0.050 Uiso calc R 1 1 . .
    C C4 0.0566(3) 0.6115(3) 0.6977(3) 0.0343(6) Uani d . 1 1 . .
    H H4A 0.0362 0.5216 0.7089 0.041 Uiso calc R 1 1 . .
    H H4B -0.0273 0.6239 0.6366 0.041 Uiso calc R 1 1 . .
    C C5 0.1976(3) 0.7281(2) 0.5993(2) 0.0275(6) Uani d . 1 1 . .
    C C6 0.2322(3) 0.7060(2) 0.4985(2) 0.0268(5) Uani d . 1 1 . .
    H H6 0.2198 0.6194 0.4635 0.032 Uiso calc R 1 1 . .
    C C7 0.2834(3) 0.8023(2) 0.4467(2) 0.0258(5) Uani d . 1 1 . .
    C C8 0.3180(3) 0.7624(2) 0.3414(2) 0.0259(5) Uani d . 1 1 . .
    C C9 0.2356(3) 0.6569(3) 0.2512(3) 0.0327(6) Uani d . 1 1 . .
    H H9 0.1552 0.6079 0.2564 0.039 Uiso calc R 1 1 . .
    C C10 0.2687(3) 0.6221(3) 0.1543(3) 0.0359(6) Uani d . 1 1 . .
    H H10 0.2111 0.5508 0.0927 0.043 Uiso calc R 1 1 . .
    C C11 0.3869(3) 0.6927(3) 0.1485(2) 0.0337(6) Uani d . 1 1 . .
    C C12 0.4705(3) 0.7977(3) 0.2366(3) 0.0365(7) Uani d . 1 1 . .
    H H12 0.5520 0.8451 0.2319 0.044 Uiso calc R 1 1 . .
    C C13 0.4345(3) 0.8334(3) 0.3316(2) 0.0314(6) Uani d . 1 1 . .
    H H13 0.4901 0.9073 0.3908 0.038 Uiso calc R 1 1 . .
    C C14 0.3117(3) 0.1092(3) 0.2266(3) 0.0354(6) Uani d . 1 1 . .
    H H14A 0.2231 0.1235 0.1755 0.042 Uiso calc R 1 1 . .
    H H14B 0.3110 0.0192 0.2005 0.042 Uiso calc R 1 1 . .
    C C15 0.4259(4) 0.1975(3) 0.2056(3) 0.0441(8) Uani d . 1 1 . .
    H H15A 0.4211 0.1679 0.1239 0.053 Uiso calc R 1 1 . .
    H H15B 0.5153 0.1917 0.2634 0.053 Uiso calc R 1 1 . .
    C C16 0.4181(4) 0.3370(3) 0.2190(3) 0.0467(8) Uani d . 1 1 . .
    H H16A 0.4910 0.3887 0.1993 0.056 Uiso calc R 1 1 . .
    H H16B 0.3287 0.3428 0.1612 0.056 Uiso calc R 1 1 . .
    C C17 0.4338(3) 0.3927(3) 0.3444(3) 0.0353(6) Uani d . 1 1 . .
    H H17A 0.5178 0.3768 0.4022 0.042 Uiso calc R 1 1 . .
    H H17B 0.4473 0.4869 0.3519 0.042 Uiso calc R 1 1 . .
    C C18 0.2926(3) 0.2248(2) 0.4058(2) 0.0267(5) Uani d . 1 1 . .
    C C19 0.2356(3) 0.2047(2) 0.4922(2) 0.0274(5) Uani d . 1 1 . .
    H H19 0.2061 0.1188 0.5006 0.033 Uiso calc R 1 1 . .
    C C20 0.2198(3) 0.3026(2) 0.5660(2) 0.0266(5) Uani d . 1 1 . .
    C C21 0.1675(3) 0.2680(2) 0.6605(2) 0.0258(5) Uani d . 1 1 . .
    C C22 0.0618(3) 0.1599(3) 0.6392(2) 0.0299(6) Uani d . 1 1 . .
    H H22 0.0222 0.1047 0.5628 0.036 Uiso calc R 1 1 . .
    C C23 0.0134(3) 0.1315(3) 0.7275(3) 0.0321(6) Uani d . 1 1 . .
    H H23 -0.0601 0.0587 0.7118 0.039 Uiso calc R 1 1 . .
    C C24 0.0741(3) 0.2111(3) 0.8384(2) 0.0332(6) Uani d . 1 1 . .
    C C25 0.1789(3) 0.3185(3) 0.8625(3) 0.0392(7) Uani d . 1 1 . .
    H H25 0.2196 0.3719 0.9398 0.047 Uiso calc R 1 1 . .
    C C26 0.2243(3) 0.3477(3) 0.7732(3) 0.0351(6) Uani d . 1 1 . .
    H H26 0.2950 0.4229 0.7887 0.042 Uiso calc R 1 1 . .
loop_
    _atom_site_aniso_label
    _atom_site_aniso_U_11
    _atom_site_aniso_U_22
    _atom_site_aniso_U_33
    _atom_site_aniso_U_12
    _atom_site_aniso_U_13
    _atom_site_aniso_U_23
    Cl1 0.0604(5) 0.0674(6) 0.0365(4) 0.0123(4) 0.0303(4) 0.0159(4)
    Cl 0.0496(5) 0.0742(6) 0.0351(4) 0.0167(4) 0.0236(4) -0.0008(4)
    O1 0.0418(11) 0.0198(9) 0.0341(10) 0.0049(8) 0.0194(9) 0.0035(8)
    O2 0.0467(12) 0.0222(9) 0.0404(11) 0.0098(8) 0.0253(10) 0.0091(8)
    N1 0.0413(13) 0.0250(11) 0.0303(12) 0.0103(10) 0.0179(10) 0.0077(10)
    N2 0.0431(14) 0.0246(11) 0.0374(13) 0.0120(10) 0.0243(11) 0.0116(10)
    N3 0.0437(14) 0.0269(11) 0.0280(12) 0.0122(10) 0.0195(10) 0.0078(9)
    N4 0.0349(12) 0.0264(11) 0.0383(13) 0.0115(10) 0.0196(11) 0.0144(10)
    C1 0.0420(17) 0.0338(15) 0.0312(15) 0.0068(13) 0.0169(13) -0.0027(12)
    C2 0.0494(19) 0.0418(17) 0.0387(17) 0.0122(14) 0.0251(15) 0.0019(14)
    C3 0.0521(19) 0.0480(18) 0.0365(16) 0.0151(15) 0.0293(15) 0.0124(14)
    C4 0.0371(15) 0.0328(15) 0.0395(16) 0.0073(12) 0.0215(13) 0.0120(13)
    C5 0.0281(13) 0.0233(12) 0.0318(14) 0.0061(10) 0.0129(11) 0.0036(11)
    C6 0.0343(14) 0.0194(12) 0.0286(13) 0.0064(10) 0.0149(11) 0.0022(10)
    C7 0.0257(12) 0.0226(12) 0.0274(13) 0.0047(10) 0.0090(10) 0.0049(10)
    C8 0.0308(14) 0.0217(12) 0.0269(13) 0.0063(10) 0.0128(11) 0.0062(10)
    C9 0.0355(15) 0.0280(14) 0.0337(15) 0.0016(11) 0.0163(12) 0.0035(12)
    C10 0.0408(16) 0.0325(15) 0.0298(14) 0.0049(12) 0.0130(12) -0.0026(12)
    C11 0.0411(16) 0.0417(16) 0.0250(13) 0.0176(13) 0.0168(12) 0.0061(12)
    C12 0.0305(14) 0.0448(17) 0.0355(15) 0.0061(12) 0.0165(12) 0.0056(13)
    C13 0.0312(14) 0.0295(14) 0.0298(14) 0.0032(11) 0.0108(11) 0.0015(11)
    C14 0.0441(17) 0.0347(15) 0.0288(14) 0.0089(13) 0.0170(13) 0.0034(12)
    C15 0.055(2) 0.0457(18) 0.0421(18) 0.0109(15) 0.0318(16) 0.0065(15)
    C16 0.062(2) 0.0445(18) 0.0451(19) 0.0070(16) 0.0354(17) 0.0141(15)
    C17 0.0343(15) 0.0319(15) 0.0404(16) 0.0018(12) 0.0188(13) 0.0068(13)
    C18 0.0283(13) 0.0266(13) 0.0251(13) 0.0081(10) 0.0094(11) 0.0047(11)
    C19 0.0345(14) 0.0201(12) 0.0318(14) 0.0067(10) 0.0170(12) 0.0078(11)
    C20 0.0315(13) 0.0221(12) 0.0271(13) 0.0064(10) 0.0120(11) 0.0068(10)
    C21 0.0286(13) 0.0246(12) 0.0265(13) 0.0091(10) 0.0117(11) 0.0058(10)
    C22 0.0353(14) 0.0265(13) 0.0279(13) 0.0059(11) 0.0139(11) 0.0024(11)
    C23 0.0337(15) 0.0301(14) 0.0341(15) 0.0049(11) 0.0162(12) 0.0075(12)
    C24 0.0381(16) 0.0408(16) 0.0273(14) 0.0123(13) 0.0182(12) 0.0092(12)
    C25 0.0468(18) 0.0394(16) 0.0261(14) 0.0049(14) 0.0128(13) -0.0013(12)
    C26 0.0405(16) 0.0288(14) 0.0302(15) -0.0005(12) 0.0131(13) 0.0006(12)
_geom_special_details
;
All e.s.d.'s (except the e.s.d. in the dihedral angle between two l.s. planes)
are estimated using the full covariance matrix. The cell e.s.d.'s are taken
into account individually in the estimation of e.s.d.'s in distances, angles
and torsion angles; correlations between e.s.d.'s in cell parameters are only
used when they are defined by crystal symmetry. An approximate (isotropic)
treatment of cell e.s.d.'s is used for estimating e.s.d.'s involving l.s.
planes.
;
loop_
    _geom_bond_atom_site_label_1
    _geom_bond_atom_site_label_2
    _geom_bond_site_symmetry_2
    _geom_bond_distance
    _geom_bond_publ_flag
    Cl1 C24 . 1.747(3) ?
    Cl C11 . 1.747(3) ?
    O1 C7 . 1.277(3) ?
    O2 C20 . 1.273(3) ?
    N1 C5 . 1.354(3) ?
    N1 C1 . 1.461(3) ?
    N1 H1 . 0.8800 ?
    N2 C5 . 1.344(3) ?
    N2 C4 . 1.463(3) ?
    N2 H2 . 0.8800 ?
    N3 C18 . 1.347(3) ?
    N3 C14 . 1.461(3) ?
    N3 H3 . 0.8800 ?
    N4 C18 . 1.348(3) ?
    N4 C17 . 1.468(3) ?
    N4 H4 . 0.8800 ?
    C1 C2 . 1.520(4) ?
    C1 H1A . 0.9900 ?
    C1 H1B . 0.9900 ?
    C2 C3 . 1.522(4) ?
    C2 H2A . 0.9900 ?
    C2 H2B . 0.9900 ?
    C3 C4 . 1.513(4) ?
    C3 H3A . 0.9900 ?
    C3 H3B . 0.9900 ?
    C4 H4A . 0.9900 ?
    C4 H4B . 0.9900 ?
    C5 C6 . 1.412(4) ?
    C6 C7 . 1.396(4) ?
    C6 H6 . 0.9500 ?
    C7 C8 . 1.499(4) ?
    C8 C13 . 1.390(4) ?
    C8 C9 . 1.394(4) ?
    C9 C10 . 1.383(4) ?
    C9 H9 . 0.9500 ?
    C10 C11 . 1.381(4) ?
    C10 H10 . 0.9500 ?
    C11 C12 . 1.382(4) ?
    C12 C13 . 1.383(4) ?
    C12 H12 . 0.9500 ?
    C13 H13 . 0.9500 ?
    C14 C15 . 1.519(4) ?
    C14 H14A . 0.9900 ?
    C14 H14B . 0.9900 ?
    C15 C16 . 1.522(5) ?
    C15 H15A . 0.9900 ?
    C15 H15B . 0.9900 ?
    C16 C17 . 1.515(4) ?
    C16 H16A . 0.9900 ?
    C16 H16B . 0.9900 ?
    C17 H17A . 0.9900 ?
    C17 H17B . 0.9900 ?
    C18 C19 . 1.407(4) ?
    C19 C20 . 1.390(4) ?
    C19 H19 . 0.9500 ?
    C20 C21 . 1.499(4) ?
    C21 C22 . 1.392(4) ?
    C21 C26 . 1.395(4) ?
    C22 C23 . 1.387(4) ?
    C22 H22 . 0.9500 ?
    C23 C24 . 1.377(4) ?
    C23 H23 . 0.9500 ?
    C24 C25 . 1.376(4) ?
    C25 C26 . 1.381(4) ?
    C25 H25 . 0.9500 ?
    C26 H26 . 0.9500 ?
loop_
    _geom_angle_atom_site_label_1
    _geom_angle_atom_site_label_2
    _geom_angle_atom_site_label_3
    _geom_angle_site_symmetry_1
    _geom_angle_site_symmetry_3
    _geom_angle
    _geom_angle_publ_flag
    C5 N1 C1 . . 124.8(2) ?
    C5 N1 H1 . . 117.6 ?
    C1 N1 H1 . . 117.6 ?
    C5 N2 C4 . . 124.8(2) ?
    C5 N2 H2 . . 117.6 ?
    C4 N2 H2 . . 117.6 ?
    C18 N3 C14 . . 124.7(2) ?
    C18 N3 H3 . . 117.7 ?
    C14 N3 H3 . . 117.7 ?
    C18 N4 C17 . . 124.0(2) ?
    C18 N4 H4 . . 118.0 ?
    C17 N4 H4 . . 118.0 ?
    N1 C1 C2 . . 115.2(2) ?
    N1 C1 H1A . . 108.5 ?
    C2 C1 H1A . . 108.5 ?
    N1 C1 H1B . . 108.5 ?
    C2 C1 H1B . . 108.5 ?
    H1A C1 H1B . . 107.5 ?
    C1 C2 C3 . . 113.2(3) ?
    C1 C2 H2A . . 108.9 ?
    C3 C2 H2A . . 108.9 ?
    C1 C2 H2B . . 108.9 ?
    C3 C2 H2B . . 108.9 ?
    H2A C2 H2B . . 107.8 ?
    C4 C3 C2 . . 113.0(2) ?
    C4 C3 H3A . . 109.0 ?
    C2 C3 H3A . . 109.0 ?
    C4 C3 H3B . . 109.0 ?
    C2 C3 H3B . . 109.0 ?
    H3A C3 H3B . . 107.8 ?
    N2 C4 C3 . . 116.3(2) ?
    N2 C4 H4A . . 108.2 ?
    C3 C4 H4A . . 108.2 ?
    N2 C4 H4B . . 108.2 ?
    C3 C4 H4B . . 108.2 ?
    H4A C4 H4B . . 107.4 ?
    N2 C5 N1 . . 120.6(2) ?
    N2 C5 C6 . . 119.4(2) ?
    N1 C5 C6 . . 120.0(2) ?
    C7 C6 C5 . . 124.6(2) ?
    C7 C6 H6 . . 117.7 ?
    C5 C6 H6 . . 117.7 ?
    O1 C7 C6 . . 124.6(2) ?
    O1 C7 C8 . . 117.5(2) ?
    C6 C7 C8 . . 117.9(2) ?
    C13 C8 C9 . . 118.4(2) ?
    C13 C8 C7 . . 119.4(2) ?
    C9 C8 C7 . . 122.1(2) ?
    C10 C9 C8 . . 121.3(3) ?
    C10 C9 H9 . . 119.4 ?
    C8 C9 H9 . . 119.4 ?
    C11 C10 C9 . . 118.9(3) ?
    C11 C10 H10 . . 120.6 ?
    C9 C10 H10 . . 120.6 ?
    C10 C11 C12 . . 121.1(3) ?
    C10 C11 Cl . . 119.4(2) ?
    C12 C11 Cl . . 119.5(2) ?
    C11 C12 C13 . . 119.4(3) ?
    C11 C12 H12 . . 120.3 ?
    C13 C12 H12 . . 120.3 ?
    C12 C13 C8 . . 120.8(3) ?
    C12 C13 H13 . . 119.6 ?
    C8 C13 H13 . . 119.6 ?
    N3 C14 C15 . . 115.0(2) ?
    N3 C14 H14A . . 108.5 ?
    C15 C14 H14A . . 108.5 ?
    N3 C14 H14B . . 108.5 ?
    C15 C14 H14B . . 108.5 ?
    H14A C14 H14B . . 107.5 ?
    C14 C15 C16 . . 112.7(3) ?
    C14 C15 H15A . . 109.1 ?
    C16 C15 H15A . . 109.1 ?
    C14 C15 H15B . . 109.1 ?
    C16 C15 H15B . . 109.1 ?
    H15A C15 H15B . . 107.8 ?
    C17 C16 C15 . . 112.6(3) ?
    C17 C16 H16A . . 109.1 ?
    C15 C16 H16A . . 109.1 ?
    C17 C16 H16B . . 109.1 ?
    C15 C16 H16B . . 109.1 ?
    H16A C16 H16B . . 107.8 ?
    N4 C17 C16 . . 115.5(3) ?
    N4 C17 H17A . . 108.4 ?
    C16 C17 H17A . . 108.4 ?
    N4 C17 H17B . . 108.4 ?
    C16 C17 H17B . . 108.4 ?
    H17A C17 H17B . . 107.5 ?
    N3 C18 N4 . . 119.9(2) ?
    N3 C18 C19 . . 119.7(2) ?
    N4 C18 C19 . . 120.4(2) ?
    C20 C19 C18 . . 124.1(2) ?
    C20 C19 H19 . . 117.9 ?
    C18 C19 H19 . . 117.9 ?
    O2 C20 C19 . . 124.6(2) ?
    O2 C20 C21 . . 117.1(2) ?
    C19 C20 C21 . . 118.4(2) ?
    C22 C21 C26 . . 118.6(2) ?
    C22 C21 C20 . . 122.2(2) ?
    C26 C21 C20 . . 119.2(2) ?
    C23 C22 C21 . . 121.1(3) ?
    C23 C22 H22 . . 119.5 ?
    C21 C22 H22 . . 119.5 ?
    C24 C23 C22 . . 118.6(3) ?
    C24 C23 H23 . . 120.7 ?
    C22 C23 H23 . . 120.7 ?
    C25 C24 C23 . . 121.8(3) ?
    C25 C24 Cl1 . . 119.5(2) ?
    C23 C24 Cl1 . . 118.7(2) ?
    C24 C25 C26 . . 119.2(3) ?
    C24 C25 H25 . . 120.4 ?
    C26 C25 H25 . . 120.4 ?
    C25 C26 C21 . . 120.7(3) ?
    C25 C26 H26 . . 119.6 ?
    C21 C26 H26 . . 119.6 ?
loop_
    _geom_torsion_atom_site_label_1
    _geom_torsion_atom_site_label_2
    _geom_torsion_atom_site_label_3
    _geom_torsion_atom_site_label_4
    _geom_torsion_site_symmetry_1
    _geom_torsion_site_symmetry_2
    _geom_torsion_site_symmetry_3
    _geom_torsion_site_symmetry_4
    _geom_torsion
    _geom_torsion_publ_flag
    C5 N1 C1 C2 . . . . -70.7(4) ?
    N1 C1 C2 C3 . . . . 72.1(4) ?
    C1 C2 C3 C4 . . . . -62.4(4) ?
    C5 N2 C4 C3 . . . . -73.6(4) ?
    C2 C3 C4 N2 . . . . 65.7(4) ?
    C4 N2 C5 N1 . . . . 39.6(4) ?
    C4 N2 C5 C6 . . . . -141.0(3) ?
    C1 N1 C5 N2 . . . . 24.8(4) ?
    C1 N1 C5 C6 . . . . -154.5(3) ?
    N2 C5 C6 C7 . . . . -172.1(3) ?
    N1 C5 C6 C7 . . . . 7.3(4) ?
    C5 C6 C7 O1 . . . . -1.1(4) ?
    C5 C6 C7 C8 . . . . 178.7(2) ?
    O1 C7 C8 C13 . . . . 39.3(4) ?
    C6 C7 C8 C13 . . . . -140.5(3) ?
    O1 C7 C8 C9 . . . . -139.7(3) ?
    C6 C7 C8 C9 . . . . 40.5(4) ?
    C13 C8 C9 C10 . . . . 0.5(4) ?
    C7 C8 C9 C10 . . . . 179.5(3) ?
    C8 C9 C10 C11 . . . . 1.0(4) ?
    C9 C10 C11 C12 . . . . -1.0(5) ?
    C9 C10 C11 Cl . . . . 178.7(2) ?
    C10 C11 C12 C13 . . . . -0.6(5) ?
    Cl C11 C12 C13 . . . . 179.8(2) ?
    C11 C12 C13 C8 . . . . 2.1(4) ?
    C9 C8 C13 C12 . . . . -2.1(4) ?
    C7 C8 C13 C12 . . . . 178.9(3) ?
    C18 N3 C14 C15 . . . . 75.0(4) ?
    N3 C14 C15 C16 . . . . -69.8(4) ?
    C14 C15 C16 C17 . . . . 62.4(4) ?
    C18 N4 C17 C16 . . . . 74.6(4) ?
    C15 C16 C17 N4 . . . . -69.9(4) ?
    C14 N3 C18 N4 . . . . -33.7(4) ?
    C14 N3 C18 C19 . . . . 146.5(3) ?
    C17 N4 C18 N3 . . . . -33.2(4) ?
    C17 N4 C18 C19 . . . . 146.6(3) ?
    N3 C18 C19 C20 . . . . 170.6(3) ?
    N4 C18 C19 C20 . . . . -9.2(4) ?
    C18 C19 C20 O2 . . . . 3.9(4) ?
    C18 C19 C20 C21 . . . . -175.3(2) ?
    O2 C20 C21 C22 . . . . 139.5(3) ?
    C19 C20 C21 C22 . . . . -41.2(4) ?
    O2 C20 C21 C26 . . . . -39.2(4) ?
    C19 C20 C21 C26 . . . . 140.1(3) ?
    C26 C21 C22 C23 . . . . 0.1(4) ?
    C20 C21 C22 C23 . . . . -178.6(3) ?
    C21 C22 C23 C24 . . . . -1.4(4) ?
    C22 C23 C24 C25 . . . . 1.3(4) ?
    C22 C23 C24 Cl1 . . . . -179.2(2) ?
    C23 C24 C25 C26 . . . . 0.3(5) ?
    Cl1 C24 C25 C26 . . . . -179.3(2) ?
    C24 C25 C26 C21 . . . . -1.6(5) ?
    C22 C21 C26 C25 . . . . 1.5(4) ?
    C20 C21 C26 C25 . . . . -179.8(3) ?
loop_
    _geom_hbond_atom_site_label_D
    _geom_hbond_atom_site_label_H
    _geom_hbond_atom_site_label_A
    _geom_hbond_site_symmetry_A
    _geom_hbond_distance_DH
    _geom_hbond_distance_HA
    _geom_hbond_distance_DA
    _geom_hbond_angle_DHA
    _geom_hbond_publ_flag
    N1 H1 O1 . 0.88 2.16 2.704(3) 119 no
    N2 H2 O2 . 0.88 2.07 2.834(3) 145 yes
    N3 H3 O1 1_545 0.88 2.09 2.878(3) 149 yes
    N4 H4 O2 . 0.88 2.23 2.689(3) 112 no
    C6 H6 O2 . 0.95 2.57 3.270(3) 131 no
    C13 H13 O1 2_676 0.95 2.47 3.372(4) 159 no
    C19 H19 O1 1_545 0.95 2.57 3.274(3) 132 no
data_global
_journal_date_recd_electronic     2013-03-16
_journal_date_accepted     2013-05-20
_journal_name_full     'Acta Crystallographica, Section E'
_journal_year     2013
_journal_volume     69
_journal_issue      6
_journal_page_first     o971
_journal_page_last     o971
_journal_paper_category     QO
_journal_paper_doi     10.1107/S1600536813013858
_journal_coeditor_code     ZS2253
_publ_contact_author_name     'Chu-Yi Yu'
_publ_contact_author_address
;
Beijing National Laboratory for Molecular Science (BNLMS),
CAS Key Laboratory of Molecular Recognition and Function,
Institute of Chemistry,
Chinese Academy of Sciences, Beijing 100190,
Peoples Republic of China.
;
_publ_contact_author_email     yucy@iccas.ac.cn
_publ_contact_author_fax     '01082616433'
_publ_contact_author_phone     '13671281610'
_publ_section_title
;
1-(4-Chlorophenyl)-2-(1,3-diazepan-2-ylidene)ethanone
;
loop_
    _publ_author_name
    _publ_author_footnote
    _publ_author_address
    'Zhang, Xiao-Wei' .
;
College of Chemistry and Chemical Engineering, Jiang Xi Normal University,
Nanchang, Jiang Xi 330022,
People's Republic of China
;
    'Xia, Jian-Hui' .
;
College of Chemistry and Chemical Engineering, Jiang Xi Normal University,
Nanchang, Jiang Xi 330022,
People's Republic of China
;
    'Xu, Zhao-Hui' .
;
College of Chemistry and Chemical Engineering, Jiang Xi Normal University,
Nanchang, Jiang Xi 330022,
People's Republic of China
;
    'Wang, Li-Ben' .
;
Beijing National Laboratory for Molecular Science (BNLMS),
CAS Key Laboratory of Molecular Recognition and Function,
Institute of Chemistry,
Chinese Academy of Sciences, Beijing 100190,
People's Republic of China
;
    'Yu, Chu-Yi' .
;
Beijing National Laboratory for Molecular Science (BNLMS),
CAS Key Laboratory of Molecular Recognition and Function,
Institute of Chemistry,
Chinese Academy of Sciences, Beijing 100190,
People's Republic of China
;
