# Supplementary material for: 1-(4-Chloro­phen­yl)-2-(1,3-diazepan-2-yl­idene)ethanone
Source: Acta Crystallogr Sect E Struct Rep Online. 2013 May 25;69(Pt 6):o971. doi: 10.1107/S1600536813013858 (PMC3685108; doi:10.1107/S1600536813013858)
Supplement: Supplementary file 2 [file e-69-0o971-Isup2.hkl]

# 
# h,k,l, Fc-squared, Fo-squared, sigma(Fo-squared) and status flag 
# 
data_I
_shelx_title ' sa2350 in P-1' 
_shelx_refln_list_code          4 
_shelx_F_calc_maximum      105.37 
_exptl_crystal_F_000       528.00 
_reflns_d_resolution_high  0.7702 
 
loop_ 
 _symmetry_equiv_pos_as_xyz 
 'x, y, z' 
 '-x, -y, -z' 
 
_cell_length_a    10.7793 
_cell_length_b    10.8150 
_cell_length_c    12.1577 
_cell_angle_alpha  96.091 
_cell_angle_beta  110.710 
_cell_angle_gamma 101.244 
 
_shelx_F_squared_multiplier     1.000 
 
loop_ 
 _refln_index_h 
 _refln_index_k 
 _refln_index_l 
 _refln_F_squared_calc 
 _refln_F_squared_meas 
 _refln_F_squared_sigma 
 _refln_observed_status 
   1   0   0       55.88        4.63      3.02 o 
   2   0   0     2719.49     2828.54     44.34 o 
   3   0   0      197.93      211.92     11.47 o 
   4   0   0     4058.75     4022.89    139.72 o 
   5   0   0      790.65      664.51     19.20 o 
   6   0   0      183.05      181.79     11.54 o 
   7   0   0      236.36      222.53     10.97 o 
   8   0   0      684.69      673.05     45.68 o 
   9   0   0      253.10      226.50      9.00 o 
  10   0   0       29.31       34.37      5.26 o 
  11   0   0       13.80       30.76      6.28 o 
  12   0   0       16.23       18.29      5.26 o 
 -12   1   0       37.74       34.55      5.22 o 
 -11   1   0        0.05        4.68      2.74 o 
 -10   1   0      271.56      274.67     12.14 o 
  -9   1   0       67.86       74.60      6.82 o 
  -8   1   0       63.01       70.47      9.89 o 
  -7   1   0       78.69       89.84      6.00 o 
  -6   1   0     1563.05     1561.96     30.79 o 
  -5   1   0      457.33      461.57     14.94 o 
  -4   1   0     1357.75     1480.16     40.65 o 
  -3   1   0     1134.03     1136.19     23.26 o 
  -2   1   0      283.53      278.73      9.85 o 
   1   1   0     1554.33     1297.03    110.65 o 
   2   1   0      181.34      151.32      6.63 o 
   3   1   0     2444.66     2297.27     83.87 o 
   4   1   0      527.47      451.11     28.53 o 
   5   1   0      146.93      151.18      7.96 o 
   6   1   0       98.20       68.24      5.03 o 
   7   1   0       68.78       75.79      7.31 o 
   8   1   0       57.34       43.61      5.55 o 
   9   1   0        3.90        2.41      4.51 o 
  10   1   0       20.91       14.35      4.99 o 
  11   1   0        4.30        9.73      2.76 o 
  12   1   0        0.30        7.53      8.19 o 
 -13   2   0        3.17       11.62      3.92 o 
 -12   2   0        0.27        1.46      2.09 o 
 -11   2   0       56.47       61.16      9.87 o 
 -10   2   0        9.52        7.15      4.89 o 
  -9   2   0        0.73        4.74      4.73 o 
  -8   2   0      543.79      553.32     15.49 o 
  -7   2   0       18.00       17.98      4.42 o 
  -6   2   0      192.58      214.07      8.61 o 
  -5   2   0       12.89       19.04      1.98 o 
  -4   2   0       62.97       70.49      2.82 o 
  -3   2   0     3059.69     3118.93     90.38 o 
  -2   2   0       10.61       19.65      1.46 o 
  -1   2   0      183.25      205.17     11.64 o 
   1   2   0       57.42       54.59      2.68 o 
   2   2   0        3.84       10.96      1.46 o 
   3   2   0      954.01      901.97      8.11 o 
   4   2   0      673.91      684.12     17.19 o 
   5   2   0      785.01      786.12     16.83 o 
   6   2   0       42.01       33.38      6.05 o 
   7   2   0       34.65       26.57      3.80 o 
   8   2   0       15.50       27.20      5.26 o 
   9   2   0       84.49       85.67     11.77 o 
  10   2   0       34.49       43.04     13.29 o 
  11   2   0       14.57       21.09      5.80 o 
  12   2   0        1.23       11.67      4.04 o 
 -13   3   0       10.66       12.28      4.00 o 
 -12   3   0        7.15        5.17      2.58 o 
 -11   3   0        5.66       10.87      9.64 o 
 -10   3   0       11.10        6.05      4.39 o 
  -9   3   0        4.26        8.66      2.72 o 
  -8   3   0      284.54      284.01     14.98 o 
  -7   3   0       40.35       28.65      5.15 o 
  -6   3   0      455.88      490.36     18.80 o 
  -5   3   0      142.30      135.21      4.96 o 
  -4   3   0      182.32      164.68      7.43 o 
  -3   3   0     2338.02     2287.79     38.77 o 
  -2   3   0     6863.88     7166.46    183.67 o 
  -1   3   0     2782.52     2922.45     79.43 o 
   0   3   0        2.54        6.69      2.48 o 
   1   3   0      985.00      997.73     24.14 o 
   2   3   0      195.38      193.30      6.25 o 
   3   3   0      868.81      869.01     17.18 o 
   4   3   0      795.47      742.96     18.12 o 
   5   3   0      160.10      144.74      9.71 o 
   6   3   0      158.07      145.74      8.92 o 
   7   3   0        8.21       19.54      3.83 o 
   8   3   0        3.50        7.35      3.59 o 
   9   3   0       11.41       14.00      4.79 o 
  10   3   0       77.56       64.91      9.83 o 
  11   3   0       46.10       35.00      4.18 o 
 -13   4   0        3.17        8.70      3.76 o 
 -12   4   0       11.53       19.28      5.93 o 
 -11   4   0       52.67       55.59      6.03 o 
 -10   4   0        7.55       15.07      3.35 o 
  -9   4   0      245.84      259.65      9.84 o 
  -8   4   0       10.52       14.81      4.01 o 
  -7   4   0        2.40        4.41      2.46 o 
  -6   4   0       14.51       19.27      2.89 o 
  -5   4   0     2227.73     2244.26     34.62 o 
  -4   4   0      708.51      747.17     13.62 o 
  -3   4   0      509.03      514.21     15.94 o 
  -2   4   0       15.55       13.09      2.67 o 
  -1   4   0      263.21      285.38     11.81 o 
   0   4   0     9063.07     9816.22     79.89 o 
   1   4   0      384.72      433.71     12.72 o 
   2   4   0       84.80      119.95      4.60 o 
   3   4   0        0.55        7.76      2.48 o 
   4   4   0       14.45        6.49      4.49 o 
   5   4   0      108.63      113.84      7.45 o 
   6   4   0      170.06      164.22      9.91 o 
   7   4   0      286.17      307.56     11.31 o 
   8   4   0       91.54       99.59      9.57 o 
   9   4   0       25.67       30.54     15.60 o 
  10   4   0       45.26       50.42      5.53 o 
  11   4   0        0.05       16.34      7.28 o 
 -13   5   0       45.59       53.69     10.60 o 
 -12   5   0       59.78       67.04      6.76 o 
 -11   5   0       13.29       13.81      7.03 o 
 -10   5   0      269.16      272.22     13.22 o 
  -9   5   0       30.27       28.79      4.42 o 
  -8   5   0       39.25       26.13      4.34 o 
  -7   5   0        0.76        0.66      5.26 o 
  -6   5   0      642.39      588.08     21.53 o 
  -5   5   0       19.25       14.60      1.64 o 
  -4   5   0      303.29      355.52     14.02 o 
  -3   5   0      166.45      160.85      7.80 o 
  -2   5   0     1880.08     2112.57     84.22 o 
  -1   5   0       28.49       32.61      2.08 o 
   0   5   0      207.79      198.14      6.68 o 
   1   5   0       19.46       27.55      2.26 o 
   2   5   0      338.85      310.66      9.17 o 
   3   5   0        3.65        2.33      2.39 o 
   4   5   0     1525.36     1460.71     44.12 o 
   5   5   0      182.42      179.60     22.36 o 
   6   5   0        7.63       11.85      5.24 o 
   7   5   0      516.78      555.45     24.32 o 
   8   5   0        0.30        4.19      2.94 o 
   9   5   0       25.88       29.41      5.60 o 
  10   5   0        1.45       11.26      4.42 o 
 -12   6   0        3.04        5.86      3.20 o 
 -11   6   0       27.52       37.30      5.06 o 
 -10   6   0       11.25        5.25     10.67 o 
  -9   6   0       65.92       61.20      5.57 o 
  -8   6   0      116.39       90.67      8.44 o 
  -7   6   0      131.10      121.73     10.87 o 
  -6   6   0       71.93       62.82      3.96 o 
  -5   6   0     1025.45      986.50     63.97 o 
  -4   6   0        8.12       15.64      2.42 o 
  -3   6   0        0.23        1.62      1.01 o 
  -2   6   0     1887.53     2044.85     87.62 o 
  -1   6   0        0.01        2.80      0.86 o 
   0   6   0     1109.07     1137.42     33.02 o 
   1   6   0      104.50      107.93      5.54 o 
   2   6   0      464.65      494.60     14.49 o 
   3   6   0        5.25        8.30      3.34 o 
   4   6   0       47.37       32.91      5.96 o 
   5   6   0      191.19      215.54     11.26 o 
   6   6   0      273.41      257.43     10.12 o 
   7   6   0      160.90      150.21      6.86 o 
   8   6   0       61.51       72.08      8.79 o 
   9   6   0       72.14       75.33      6.98 o 
  10   6   0       10.92        9.58      3.47 o 
 -12   7   0        6.82        6.64      3.33 o 
 -11   7   0       13.33       20.31      4.19 o 
 -10   7   0       38.99       34.26      7.35 o 
  -9   7   0        7.01       10.10      3.05 o 
  -8   7   0      141.96      145.08     11.60 o 
  -7   7   0       73.62      113.74      8.24 o 
  -6   7   0      397.72      444.43     12.40 o 
  -5   7   0      281.83      314.67     22.90 o 
  -4   7   0       14.14       12.52      2.64 o 
  -3   7   0      132.07      170.67      8.94 o 
  -2   7   0      127.66      116.50      7.86 o 
  -1   7   0      921.73      937.81     19.53 o 
   0   7   0      128.05      139.46      8.32 o 
   1   7   0      394.77      407.87     13.62 o 
   2   7   0       94.28       97.78     18.89 o 
   3   7   0        1.15       12.81      8.91 o 
   4   7   0       15.96       13.25      4.78 o 
   5   7   0      110.47       86.07      8.29 o 
   6   7   0       40.01       30.32      6.84 o 
   7   7   0      171.83      164.25     14.84 o 
   8   7   0       19.16       29.13      5.46 o 
   9   7   0        1.57        7.52      3.10 o 
 -12   8   0       11.70        9.20      7.13 o 
 -11   8   0       27.93       14.96      4.31 o 
 -10   8   0        0.42        2.49      1.80 o 
  -9   8   0       60.93       44.08      7.21 o 
  -8   8   0       10.01       18.76      7.13 o 
  -7   8   0       60.20       50.43      6.68 o 
  -6   8   0       47.41       40.40      5.67 o 
  -5   8   0       10.67        9.09      1.98 o 
  -4   8   0      157.84      143.00     19.95 o 
  -3   8   0        0.09        4.19      2.59 o 
  -2   8   0      110.42      116.58      9.86 o 
  -1   8   0       38.33       29.34      2.78 o 
   0   8   0       26.33       22.71      7.60 o 
   1   8   0        6.32        4.54      2.74 o 
   2   8   0        2.27       11.64      3.38 o 
   3   8   0        7.99       13.12      3.50 o 
   4   8   0       17.06       25.20      4.62 o 
   5   8   0       33.49       38.63     11.73 o 
   6   8   0      104.55      107.46      8.41 o 
   7   8   0        0.14        2.39      2.47 o 
   8   8   0       76.99       97.97      8.51 o 
 -11   9   0        0.01        5.42      2.25 o 
 -10   9   0        7.35        8.32      3.97 o 
  -9   9   0       33.63       24.72      6.34 o 
  -8   9   0        0.30        5.97      4.31 o 
  -7   9   0        7.94        9.21      3.13 o 
  -6   9   0       38.91       41.33      8.96 o 
  -5   9   0      351.52      362.80     12.13 o 
  -4   9   0      337.39      344.16     11.35 o 
  -3   9   0       81.07       77.98      6.65 o 
  -2   9   0      468.54      462.45     14.36 o 
  -1   9   0      449.04      435.05     13.69 o 
   0   9   0        0.95        5.84      4.46 o 
   1   9   0       87.62       84.11      8.20 o 
   2   9   0       61.34       74.02      7.60 o 
   3   9   0       25.72       24.69      4.35 o 
   4   9   0      108.90      139.88      6.25 o 
   5   9   0        4.13        7.32      3.46 o 
   6   9   0       14.85       15.04      5.88 o 
   7   9   0        7.78        9.32     13.64 o 
 -11  10   0        0.16        2.99      2.24 o 
 -10  10   0        0.00        6.56      4.09 o 
  -9  10   0      101.12       89.68     12.95 o 
  -8  10   0       56.08       47.94      6.45 o 
  -7  10   0        9.40       13.57      5.23 o 
  -6  10   0      200.63      192.65      8.68 o 
  -5  10   0        0.15        5.41      2.36 o 
  -4  10   0      110.96      116.01      7.90 o 
  -3  10   0       91.20       86.75      6.56 o 
  -2  10   0       45.76       50.35      7.07 o 
  -1  10   0      401.91      375.68     13.61 o 
   0  10   0       10.35       13.99      3.83 o 
   1  10   0      345.85      340.49     10.60 o 
   2  10   0        2.00        8.94     11.36 o 
   3  10   0       46.65       42.82      6.51 o 
   4  10   0        6.76       14.74      3.68 o 
   5  10   0       22.53       28.86      4.71 o 
   6  10   0        0.96        4.92      2.16 o 
 -10  11   0       36.48       20.25      8.85 o 
  -9  11   0       64.27       56.39     10.40 o 
  -8  11   0       34.33       14.09      5.00 o 
  -7  11   0       58.85       61.35      6.98 o 
  -6  11   0        6.84       13.74      3.56 o 
  -5  11   0       15.71       13.75      3.71 o 
  -4  11   0        8.87        9.28      3.86 o 
  -3  11   0       18.36       16.45      4.20 o 
  -2  11   0       16.52       12.03      3.05 o 
  -1  11   0        3.39        4.73      4.03 o 
   0  11   0       13.60       19.51      4.52 o 
   1  11   0        0.04        6.35      3.01 o 
   2  11   0       36.55       38.27      6.12 o 
   3  11   0       33.78       39.80      7.78 o 
   4  11   0       15.93       14.85      4.23 o 
   5  11   0       16.29       16.70      4.85 o 
  -9  12   0        7.69       11.36      4.69 o 
  -8  12   0        4.37        0.39      2.33 o 
  -7  12   0       14.23       21.30      5.50 o 
  -6  12   0        7.62       18.44      8.01 o 
  -5  12   0       26.84       20.82      6.79 o 
  -4  12   0       35.75       40.35      5.16 o 
  -3  12   0       13.39       12.05      6.53 o 
  -2  12   0        5.40        4.50      2.07 o 
  -1  12   0        0.35        7.95      5.46 o 
   0  12   0        1.03        5.65      3.54 o 
   1  12   0        4.70        7.97      3.25 o 
   2  12   0        6.75       12.85      8.10 o 
   3  12   0        2.50        5.98      3.65 o 
  -7  13   0        0.16       13.23      5.36 o 
  -6  13   0        2.01        4.67      3.57 o 
  -5  13   0       14.61       12.21      6.90 o 
  -4  13   0       65.42       58.77      8.60 o 
  -3  13   0        7.66       14.51      6.32 o 
  -2  13   0       26.14       15.07      6.19 o 
  -1  13   0       17.18       24.53      9.34 o 
   0  13   0        0.29        3.80      4.93 o 
   1  13   0        3.38        9.49      3.18 o 
   3 -14   1       64.59       64.46     10.05 o 
  -2 -13   1        0.01        6.02      4.17 o 
  -1 -13   1        0.14        7.57      4.50 o 
   0 -13   1        3.44       15.68      8.23 o 
   1 -13   1        8.73       22.84      8.64 o 
   2 -13   1        2.79        3.55      3.98 o 
   3 -13   1       21.73       30.37      8.01 o 
   4 -13   1       44.22       52.20      8.51 o 
   5 -13   1        2.02       -0.03      3.25 o 
   6 -13   1        8.58       14.50      5.92 o 
  -4 -12   1        0.09        6.36      4.36 o 
  -3 -12   1       11.70       12.70      4.00 o 
  -2 -12   1        3.35        6.89      2.93 o 
  -1 -12   1        0.84        2.08      1.62 o 
   0 -12   1        3.19        7.23      2.39 o 
   1 -12   1        4.59        5.04      8.79 o 
   2 -12   1        4.83        9.53      5.20 o 
   3 -12   1        4.39        6.83      4.22 o 
   4 -12   1       19.71       19.73      6.28 o 
   5 -12   1       75.93       75.24      8.85 o 
   7 -12   1       13.92        9.67      4.51 o 
   8 -12   1       13.77       15.36      7.23 o 
   9 -12   1       30.32        8.93      8.68 o 
  -5 -11   1       22.96       22.73      5.33 o 
  -4 -11   1       29.12       16.32      4.19 o 
  -3 -11   1       20.15       23.22      4.32 o 
  -2 -11   1        1.06        4.80      2.45 o 
  -1 -11   1        4.35        5.10      2.10 o 
   0 -11   1      150.39      137.44      8.79 o 
   1 -11   1        6.68        8.74      2.16 o 
   2 -11   1        7.79        6.56      3.33 o 
   3 -11   1       83.87       74.62      6.43 o 
   4 -11   1       88.65       81.78      9.97 o 
   5 -11   1        6.65        3.44      2.99 o 
   6 -11   1       52.15       43.51      7.64 o 
   7 -11   1       28.59       18.37      6.69 o 
   8 -11   1        0.00        5.44      2.42 o 
   9 -11   1       46.64       41.35      9.61 o 
  10 -11   1       50.62       36.09      9.54 o 
  -6 -10   1       26.39       28.34      5.73 o 
  -5 -10   1       13.19       17.16      3.94 o 
  -4 -10   1       67.03       57.04      6.33 o 
  -3 -10   1        2.52       10.75      3.59 o 
  -2 -10   1        0.31        1.42      5.76 o 
  -1 -10   1      100.63       88.97     32.14 o 
   0 -10   1       42.62       38.55      6.82 o 
   1 -10   1      215.31      179.38     13.84 o 
   2 -10   1       25.33       30.96      4.34 o 
   3 -10   1      255.66      267.60      9.51 o 
   4 -10   1       46.04       45.07      5.46 o 
   5 -10   1      126.77      119.39      8.04 o 
   6 -10   1      145.05      142.39      6.59 o 
   7 -10   1        6.26       10.63      4.10 o 
   8 -10   1      114.19       89.39      8.09 o 
   9 -10   1       36.47       34.52      8.26 o 
  10 -10   1        7.31        3.60      2.26 o 
  -7  -9   1       23.57       18.95      5.62 o 
  -6  -9   1       56.13       60.08     10.85 o 
  -5  -9   1        2.58        9.58      4.96 o 
  -4  -9   1       48.88       50.84      5.58 o 
  -3  -9   1       76.32       78.99      6.31 o 
  -2  -9   1       86.66       98.18     13.19 o 
  -1  -9   1       48.53       44.03      7.50 o 
   0  -9   1       56.22       73.65      9.06 o 
   1  -9   1      333.94      328.32     11.29 o 
   2  -9   1       14.80       20.91      2.43 o 
   3  -9   1      758.81      739.75     20.03 o 
   4  -9   1      666.00      663.72     41.07 o 
   5  -9   1       94.88       82.81     17.79 o 
   6  -9   1      103.80      112.60      8.70 o 
   7  -9   1      539.30      539.95     19.51 o 
   8  -9   1      286.59      335.94     32.79 o 
   9  -9   1       16.14       12.75      3.41 o 
  10  -9   1        4.23        5.11      5.91 o 
  11  -9   1        0.16        6.17      3.87 o 
  -8  -8   1        4.12        5.02      5.65 o 
  -7  -8   1      109.76      109.02      7.43 o 
  -6  -8   1      437.72      435.71     32.60 o 
  -5  -8   1      119.73      109.26      9.00 o 
  -4  -8   1      720.97      683.98     19.90 o 
  -3  -8   1      249.49      247.73      9.36 o 
  -2  -8   1      245.12      242.28     13.19 o 
  -1  -8   1       30.39       31.76      4.45 o 
   0  -8   1        0.53        6.14      1.53 o 
   1  -8   1       56.98       75.69      6.01 o 
   2  -8   1      388.31      377.18     20.22 o 
   3  -8   1       11.04       12.67      1.71 o 
   4  -8   1      226.55      245.39     17.31 o 
   5  -8   1        8.52        7.97      1.94 o 
   6  -8   1      162.20      130.90     28.90 o 
   7  -8   1       43.25       37.98      5.35 o 
   8  -8   1       34.36       28.38      4.74 o 
   9  -8   1       52.78       56.01      7.21 o 
  10  -8   1        5.10        4.59      3.17 o 
  11  -8   1        2.03        5.03      1.98 o 
  -9  -7   1       41.20       39.99      5.05 o 
  -8  -7   1        0.37        5.91      2.74 o 
  -7  -7   1       23.99       18.16      4.02 o 
  -6  -7   1      214.27      226.97     13.05 o 
  -5  -7   1      951.72      994.96     27.98 o 
  -4  -7   1       54.10       48.19      7.30 o 
  -3  -7   1      395.88      407.88     12.09 o 
  -2  -7   1        3.80       12.64      3.21 o 
  -1  -7   1      259.85      300.34     23.60 o 
   0  -7   1      693.18      695.04     13.23 o 
   1  -7   1      518.71      527.24     16.31 o 
   2  -7   1       18.51       18.40      3.82 o 
   3  -7   1      236.32      215.92     13.46 o 
   4  -7   1      167.63      172.32     11.38 o 
   5  -7   1       97.74      118.51     13.12 o 
   6  -7   1      109.88       95.93      7.51 o 
   7  -7   1      200.89      219.00     15.68 o 
   8  -7   1      231.17      247.22     11.43 o 
   9  -7   1       23.71       16.81      5.83 o 
  10  -7   1       70.59       59.90      6.83 o 
  11  -7   1       34.72       24.43     10.40 o 
  12  -7   1       61.01       47.13      9.58 o 
 -10  -6   1        9.00        8.58      3.16 o 
  -9  -6   1        0.57       10.92      4.21 o 
  -8  -6   1        0.92        3.32      8.52 o 
  -7  -6   1      109.00       95.23     12.95 o 
  -6  -6   1        5.11        9.71      4.03 o 
  -5  -6   1      772.98      737.89     23.45 o 
  -4  -6   1      476.25      415.17     12.82 o 
  -3  -6   1        9.97       10.36      3.93 o 
  -2  -6   1        0.67       15.95      2.70 o 
  -1  -6   1        5.61        9.30      1.74 o 
   0  -6   1      916.77      915.00     14.88 o 
   1  -6   1        0.00        3.00      1.70 o 
   2  -6   1     2078.38     2059.73     34.50 o 
   3  -6   1      123.80      129.21      6.96 o 
   4  -6   1     1104.58     1110.60     74.13 o 
   5  -6   1      117.63      110.29      6.96 o 
   6  -6   1       81.09       82.31      6.54 o 
   7  -6   1     1015.87     1120.56     30.17 o 
   8  -6   1        5.96        7.55      2.43 o 
   9  -6   1       17.76       23.40      4.66 o 
  10  -6   1       41.46       42.65      8.58 o 
  11  -6   1       78.62       69.79      9.91 o 
  12  -6   1        2.98        8.45      3.60 o 
 -10  -5   1        1.40        3.81      2.33 o 
  -9  -5   1      198.62      208.84     13.10 o 
  -8  -5   1       86.57       87.36      8.67 o 
  -7  -5   1        2.37        7.40      6.61 o 
  -6  -5   1       20.26       23.20      4.53 o 
  -5  -5   1      473.80      450.22     22.14 o 
  -4  -5   1        8.47       10.29      4.94 o 
  -3  -5   1       40.42       41.76      4.34 o 
  -2  -5   1     1531.88     1638.05     32.81 o 
  -1  -5   1      232.91      282.43      8.01 o 
   0  -5   1       18.30       36.17      4.23 o 
   1  -5   1      244.59      250.79      7.94 o 
   2  -5   1       19.27       22.23      2.93 o 
   3  -5   1      922.32      991.08     20.76 o 
   4  -5   1     3511.53     3775.49     97.55 o 
   5  -5   1      270.37      260.29     12.57 o 
   6  -5   1       23.00       28.52      3.88 o 
   7  -5   1        0.62        6.81      2.78 o 
   8  -5   1       26.68       35.50     17.30 o 
   9  -5   1        0.21       11.20      4.36 o 
  10  -5   1       42.39       32.52      5.73 o 
  11  -5   1       20.46       25.49      5.85 o 
  12  -5   1       63.19       53.86      9.82 o 
 -11  -4   1       40.16       29.02      4.97 o 
 -10  -4   1        0.07        3.99      2.49 o 
  -9  -4   1        0.08       12.39      4.39 o 
  -8  -4   1        0.04        7.48      7.14 o 
  -7  -4   1        9.00       17.41      4.00 o 
  -6  -4   1      445.37      403.47     15.96 o 
  -5  -4   1      254.01      252.57     12.29 o 
  -4  -4   1       10.23       13.26      4.50 o 
  -3  -4   1     2277.52     2505.85     40.43 o 
  -2  -4   1      872.34     1040.79     12.33 o 
  -1  -4   1        1.17        4.81      1.58 o 
   0  -4   1        9.92       10.26      1.64 o 
   1  -4   1      728.16      768.09     30.67 o 
   2  -4   1        5.85        6.27      2.87 o 
   3  -4   1      148.62      115.31      5.92 o 
   4  -4   1        1.93       12.52      2.17 o 
   5  -4   1      908.05      983.78     16.04 o 
   6  -4   1        8.27       12.56      2.38 o 
   7  -4   1      322.23      323.43     14.89 o 
   8  -4   1       69.62       87.04     10.10 o 
   9  -4   1       23.63       28.50      4.48 o 
  10  -4   1       16.20       26.69      5.55 o 
  11  -4   1       56.48       60.66     12.65 o 
  12  -4   1        0.73        9.09      7.07 o 
 -11  -3   1       15.14       23.91      4.19 o 
 -10  -3   1        4.21        4.19      2.88 o 
  -9  -3   1        2.05        8.02      5.21 o 
  -8  -3   1      397.35      367.28     12.93 o 
  -7  -3   1       95.35       76.50      6.84 o 
  -6  -3   1        0.86        7.50      3.50 o 
  -5  -3   1      206.88      199.55     12.48 o 
  -4  -3   1      174.97      132.11     14.50 o 
  -3  -3   1        9.39       10.69      2.39 o 
  -2  -3   1      614.06      537.96      6.98 o 
  -1  -3   1     1606.86     1569.94     25.20 o 
   0  -3   1     3072.88     3212.23     35.20 o 
   1  -3   1     3862.27     4139.01    100.69 o 
   2  -3   1       20.84       21.64      1.82 o 
   3  -3   1     1012.57      909.03     27.15 o 
   4  -3   1     1052.20     1114.18     30.23 o 
   5  -3   1     1031.50     1064.22     17.31 o 
   6  -3   1      421.02      383.50     10.28 o 
   7  -3   1      197.83      204.35     11.74 o 
   8  -3   1      492.66      529.10     16.70 o 
   9  -3   1       49.83       28.61     14.95 o 
  10  -3   1      137.38      144.42      6.44 o 
  11  -3   1        0.14        7.06      3.17 o 
  12  -3   1       26.15       28.83      5.18 o 
 -12  -2   1       63.43       41.21     14.49 o 
 -11  -2   1       52.99       62.52      9.73 o 
 -10  -2   1       47.23       55.88      7.68 o 
  -9  -2   1       40.12       39.69      8.01 o 
  -8  -2   1       67.25       52.70      6.31 o 
  -7  -2   1      357.14      346.09     24.74 o 
  -6  -2   1      250.32      240.82     14.98 o 
  -5  -2   1     1102.43     1003.87     20.56 o 
  -4  -2   1      409.13      400.97     11.57 o 
  -3  -2   1     1667.26     1667.92     29.88 o 
  -2  -2   1     2120.61     2022.50     33.71 o 
  -1  -2   1     3191.22     3285.70     30.47 o 
   1  -2   1      104.02      115.92      4.73 o 
   3  -2   1      456.61      468.73     13.50 o 
   4  -2   1       13.71       36.91      3.35 o 
   5  -2   1      927.70      925.25     16.65 o 
   6  -2   1      969.57      957.98     22.12 o 
   7  -2   1      289.40      298.98     13.31 o 
   8  -2   1      180.53      187.75     14.02 o 
   9  -2   1        7.59       15.90      3.64 o 
  10  -2   1      259.35      232.88      7.98 o 
  11  -2   1       27.64       15.18      4.49 o 
  12  -2   1        2.79       13.71      3.79 o 
 -12  -1   1       23.69       23.85      6.19 o 
 -11  -1   1      116.01      120.89      9.01 o 
 -10  -1   1       11.65       11.75      3.59 o 
  -9  -1   1        0.89       11.97      3.18 o 
  -8  -1   1        6.81       21.37      4.36 o 
  -7  -1   1      117.61      106.59      6.63 o 
  -6  -1   1      159.17      143.14      9.40 o 
  -5  -1   1       21.50       31.62      3.44 o 
  -4  -1   1      103.55      155.66      7.91 o 
  -3  -1   1       15.54       11.74      2.66 o 
  -2  -1   1     1037.14      880.76     42.70 o 
  -1  -1   1     1463.54      986.21     17.19 o 
   1  -1   1      178.19      159.56      7.03 o 
   2  -1   1      611.87      566.59     13.22 o 
   3  -1   1       84.54       82.82      3.64 o 
   4  -1   1      214.91      253.37     11.68 o 
   5  -1   1        6.42        7.26      2.28 o 
   6  -1   1      415.89      442.90     11.59 o 
   7  -1   1        9.03       13.75      3.64 o 
   8  -1   1       28.71       15.01      3.31 o 
   9  -1   1       39.74       34.03      5.34 o 
  10  -1   1       12.13       18.54      4.22 o 
  11  -1   1       24.85       20.37     14.08 o 
  12  -1   1       21.86       19.46      5.16 o 
 -12   0   1        4.41       11.40      3.41 o 
 -11   0   1       39.11       49.02      5.77 o 
 -10   0   1       72.04       70.20      6.92 o 
  -9   0   1        1.46        7.14      5.35 o 
  -8   0   1      196.83      196.41     11.09 o 
  -7   0   1      281.05      222.78     11.02 o 
  -6   0   1     2492.49     2561.32     48.82 o 
  -5   0   1      708.64      737.36     21.98 o 
  -4   0   1      392.41      413.88     13.67 o 
  -3   0   1      162.59      122.54      7.18 o 
  -2   0   1     1137.64      973.98     33.50 o 
  -1   0   1       47.48        6.28      2.31 o 
   1   0   1       56.83       58.78      2.32 o 
   3   0   1        0.09        3.65      1.65 o 
   4   0   1      674.59      755.57     30.75 o 
   5   0   1      485.39      472.22     16.31 o 
   6   0   1     1025.73      986.70     22.93 o 
   7   0   1      205.98      194.12     11.29 o 
   8   0   1        4.67       15.19      4.29 o 
   9   0   1       34.07       28.74      7.73 o 
  10   0   1       54.40       69.97      8.27 o 
  11   0   1       59.06       62.72      5.61 o 
  12   0   1       23.43        9.37      2.96 o 
 -13   1   1       53.00       52.49     13.36 o 
 -12   1   1        6.19       16.87      4.16 o 
 -11   1   1       69.81       71.32     11.14 o 
 -10   1   1      203.68      180.86     13.98 o 
  -9   1   1        0.27        9.58      3.94 o 
  -8   1   1      864.10      821.97     22.61 o 
  -7   1   1      248.30      225.98     13.85 o 
  -6   1   1      126.37      120.15      6.06 o 
  -5   1   1        0.00        2.10      2.40 o 
  -4   1   1     3229.09     3031.17     61.29 o 
  -3   1   1      617.18      654.04     15.38 o 
  -2   1   1     2099.34     2180.97     40.24 o 
   0   1   1       33.30       13.24      2.44 o 
   1   1   1     2283.24     2126.24     60.30 o 
   2   1   1      104.71      103.32      5.86 o 
   3   1   1      283.62      244.52      7.36 o 
   4   1   1      256.51      269.53     18.28 o 
   5   1   1     1042.27     1030.91     21.13 o 
   6   1   1        5.61        6.79      2.64 o 
   7   1   1      413.92      384.37     18.71 o 
   8   1   1      210.29      202.07     12.49 o 
   9   1   1        0.19        9.24      5.83 o 
  10   1   1        4.21        7.24      3.61 o 
  11   1   1        8.73       18.17      4.41 o 
  12   1   1       10.74       13.86      3.97 o 
 -13   2   1        0.09        5.96      2.80 o 
 -12   2   1       77.22       62.52      6.02 o 
 -11   2   1        5.64       11.71      5.25 o 
 -10   2   1        0.53        7.41      3.67 o 
  -9   2   1      240.14      244.86      9.65 o 
  -8   2   1       10.40       17.88      3.80 o 
  -7   2   1       58.26       52.43      4.41 o 
  -6   2   1       82.42      101.98      8.25 o 
  -5   2   1      149.47      156.01      5.63 o 
  -4   2   1       17.99       17.76      2.26 o 
  -3   2   1      437.04      358.44     12.99 o 
  -2   2   1     2492.48     2549.85     61.86 o 
  -1   2   1     2139.31     2349.63     78.39 o 
   0   2   1       64.20       97.95      3.77 o 
   1   2   1      450.84      477.72     28.96 o 
   2   2   1      353.73      402.31     16.73 o 
   3   2   1      184.67      156.16      6.24 o 
   4   2   1       50.15       30.38      8.94 o 
   5   2   1      475.43      431.07     24.40 o 
   6   2   1       35.91       42.10      4.98 o 
   7   2   1       12.24        6.74      2.64 o 
   8   2   1      179.70      181.50     15.12 o 
   9   2   1        2.04        9.07     10.34 o 
  10   2   1       22.04       25.40     10.86 o 
  11   2   1        2.26       18.08      5.19 o 
 -13   3   1       57.46       42.69      5.04 o 
 -12   3   1       24.78       19.81      6.80 o 
 -11   3   1      151.34      141.78      9.94 o 
 -10   3   1       16.13       19.23      4.17 o 
  -9   3   1       12.22       10.43      3.31 o 
  -8   3   1        7.10       13.96      6.55 o 
  -7   3   1       51.52       39.62      7.67 o 
  -6   3   1      834.48      872.36     29.99 o 
  -5   3   1       60.76       42.19      2.37 o 
  -4   3   1      479.05      494.15     17.38 o 
  -3   3   1       41.82       39.34      2.09 o 
  -2   3   1        4.42        6.61      2.06 o 
  -1   3   1     2452.69     2380.07     61.79 o 
   0   3   1      560.07      510.63      8.04 o 
   1   3   1      881.02      845.20     24.80 o 
   2   3   1      148.56      140.78      7.62 o 
   3   3   1      228.00      233.30      9.26 o 
   4   3   1      310.19      306.23     11.42 o 
   5   3   1       10.11        9.32      2.92 o 
   6   3   1      932.62      963.41     24.83 o 
   7   3   1      149.48      151.46     12.38 o 
   8   3   1       11.18       13.10      4.58 o 
   9   3   1       18.96       19.43      7.89 o 
  10   3   1        0.40        4.57      2.44 o 
  11   3   1        0.67        0.95      2.23 o 
 -13   4   1        0.24        6.02      2.68 o 
 -12   4   1       73.18       90.65      6.71 o 
 -11   4   1        1.33       10.02      3.66 o 
 -10   4   1       54.16       51.47      6.42 o 
  -9   4   1        0.02        8.61      3.01 o 
  -8   4   1       27.83       25.25      4.20 o 
  -7   4   1      441.15      439.74     14.97 o 
  -6   4   1      235.07      258.05     15.43 o 
  -5   4   1       24.22       40.77      3.62 o 
  -4   4   1      104.27      114.32      4.72 o 
  -3   4   1     2780.47     2811.43     48.00 o 
  -2   4   1      430.34      504.94     16.02 o 
  -1   4   1      154.08      159.30      8.12 o 
   0   4   1      436.52      493.27     11.60 o 
   1   4   1        3.83       13.51      2.86 o 
   2   4   1     1791.40     1645.76     29.79 o 
   3   4   1      256.87      264.98     20.66 o 
   4   4   1      214.60      229.99     14.25 o 
   5   4   1        5.28        9.17      4.50 o 
   6   4   1       22.35       18.94      3.27 o 
   7   4   1       21.19       24.91      5.92 o 
   8   4   1       49.44       49.53      7.10 o 
   9   4   1       51.31       62.61      6.75 o 
  10   4   1        2.06        2.11      4.68 o 
 -13   5   1        3.35        9.53      3.33 o 
 -12   5   1       63.43       63.12      6.76 o 
 -11   5   1       41.93       39.93      6.18 o 
 -10   5   1      199.80      207.69     17.14 o 
  -9   5   1       35.98       25.31      5.50 o 
  -8   5   1      306.49      300.08     22.75 o 
  -7   5   1        3.73        0.85      2.15 o 
  -6   5   1       25.40       34.84      6.68 o 
  -5   5   1       23.88       32.66      2.25 o 
  -4   5   1      929.37      918.01     19.53 o 
  -3   5   1      448.82      426.65     15.32 o 
  -2   5   1      506.55      577.26     26.36 o 
  -1   5   1      435.06      453.90     15.88 o 
   0   5   1      177.41      194.24      7.33 o 
   1   5   1       52.25       66.94      3.15 o 
   2   5   1      320.48      319.39      9.57 o 
   3   5   1        0.16        0.40      6.50 o 
   4   5   1       11.44       13.37      3.55 o 
   5   5   1      186.42      161.85     10.90 o 
   6   5   1      688.77      655.94     19.80 o 
   7   5   1       23.92       34.31      6.11 o 
   8   5   1        1.42       12.00      4.02 o 
   9   5   1       86.93       99.00      8.19 o 
  10   5   1        0.51        4.79      2.76 o 
 -13   6   1        3.27       10.95      3.79 o 
 -12   6   1        7.22        5.70      2.34 o 
 -11   6   1        0.19       11.46      5.22 o 
 -10   6   1        4.17       10.66     13.16 o 
  -9   6   1      205.56      245.68     18.64 o 
  -8   6   1        4.96        6.43      2.71 o 
  -7   6   1       24.82       21.74      5.17 o 
  -6   6   1        2.28        5.86      2.66 o 
  -5   6   1      129.02      133.27     14.27 o 
  -4   6   1      464.84      469.26     20.80 o 
  -3   6   1      379.66      394.28      9.79 o 
  -2   6   1      240.99      322.38      9.92 o 
  -1   6   1        0.22        4.69      2.18 o 
   0   6   1     1901.68     2060.82     32.00 o 
   1   6   1        0.25        4.00      4.37 o 
   2   6   1        9.42        6.65      2.54 o 
   3   6   1       12.16       22.02      4.34 o 
   4   6   1      110.38      111.49      8.96 o 
   5   6   1        0.43        2.15      6.20 o 
   6   6   1        2.16        6.04      7.71 o 
   7   6   1        8.98        8.10      2.99 o 
   8   6   1       15.81       22.48      4.82 o 
   9   6   1       10.48       14.22      4.08 o 
 -12   7   1       12.78       12.73      4.37 o 
 -11   7   1       19.21       29.17      5.41 o 
 -10   7   1       13.03       16.53     10.83 o 
  -9   7   1        0.26        5.53      5.30 o 
  -8   7   1       74.56       72.20      7.14 o 
  -7   7   1        0.12        7.96      2.99 o 
  -6   7   1      310.09      277.81     15.53 o 
  -5   7   1      292.76      312.99     13.26 o 
  -4   7   1       18.58       19.89      4.90 o 
  -3   7   1      257.91      279.41     16.61 o 
  -2   7   1       37.67       32.28      2.19 o 
  -1   7   1      170.87      182.60     11.37 o 
   0   7   1       50.27       51.40     13.38 o 
   1   7   1      297.77      309.18     12.24 o 
   2   7   1       21.11       17.84      3.44 o 
   3   7   1      111.60      117.04      6.69 o 
   4   7   1       10.21       10.82      3.88 o 
   5   7   1       25.60       32.37      7.63 o 
   6   7   1       37.78       47.36      7.05 o 
   7   7   1        6.53       20.86      9.91 o 
   8   7   1       41.03       18.31      5.37 o 
 -12   8   1        5.32        9.10      4.01 o 
 -11   8   1       29.66       33.97      5.64 o 
 -10   8   1       42.97       12.75      7.35 o 
  -9   8   1       25.47       20.04      6.98 o 
  -8   8   1        8.92        7.21      3.11 o 
  -7   8   1      186.92      186.88     16.21 o 
  -6   8   1      221.58      229.91     18.27 o 
  -5   8   1        0.01        1.11      2.06 o 
  -4   8   1      117.47      109.52     12.23 o 
  -3   8   1        6.80        7.65      2.27 o 
  -2   8   1      543.22      521.08     14.67 o 
  -1   8   1      112.83      123.53     15.40 o 
   0   8   1        2.99        4.86      3.53 o 
   1   8   1      290.74      288.25     16.64 o 
   2   8   1       28.02       26.63      4.70 o 
   3   8   1       88.97       83.01     10.24 o 
   4   8   1       11.18       13.91      5.96 o 
   5   8   1       34.76       29.64      5.05 o 
   6   8   1       21.37       31.41      4.92 o 
   7   8   1       21.37       21.56      4.57 o 
   8   8   1       16.43       12.87      3.86 o 
 -12   9   1       21.87       16.35      4.50 o 
 -11   9   1        3.67        5.50      2.66 o 
 -10   9   1       47.78       46.28      7.87 o 
  -9   9   1        6.38       10.67      2.76 o 
  -8   9   1      230.33      252.55     13.94 o 
  -7   9   1        0.71        2.97      1.57 o 
  -6   9   1        5.25        5.24      4.01 o 
  -5   9   1        1.82        3.51      2.49 o 
  -4   9   1       10.29       10.32      3.55 o 
  -3   9   1      368.33      380.81     25.55 o 
  -2   9   1      213.01      212.80     12.15 o 
  -1   9   1       44.29       50.36     10.11 o 
   0   9   1        0.18        3.35      3.10 o 
   1   9   1       82.68       62.65      7.14 o 
   2   9   1       17.32       28.67      7.80 o 
   3   9   1       37.04       41.40     10.23 o 
   4   9   1       11.72       24.88      5.87 o 
   5   9   1      115.88      128.39      7.75 o 
   6   9   1      140.39      151.39     10.97 o 
   7   9   1        7.19       19.29      4.84 o 
 -11  10   1        8.47       11.07      3.39 o 
 -10  10   1       20.81       11.84      3.53 o 
  -9  10   1       25.53       19.20      4.27 o 
  -8  10   1        0.88        2.25      1.92 o 
  -7  10   1      109.16      111.12     10.49 o 
  -6  10   1       60.83       63.04      9.23 o 
  -5  10   1       16.41       15.79      4.62 o 
  -4  10   1      358.86      365.63     16.30 o 
  -3  10   1       48.00       66.43      6.16 o 
  -2  10   1       66.99       67.75      7.71 o 
  -1  10   1        0.90        5.67      2.79 o 
   0  10   1       31.50       31.24      7.54 o 
   1  10   1      340.97      302.94     12.89 o 
   2  10   1       10.32        7.22      3.35 o 
   3  10   1       84.85      103.36      9.24 o 
   4  10   1        0.60       10.23      3.33 o 
   5  10   1       13.87       20.85     11.72 o 
   6  10   1       52.74       45.79      6.91 o 
 -10  11   1        3.14        4.64      3.58 o 
  -9  11   1       33.79       31.06      5.22 o 
  -8  11   1       58.35       31.45      9.16 o 
  -7  11   1        3.64        4.11      4.73 o 
  -6  11   1       11.99       13.04      4.88 o 
  -5  11   1       69.13       67.67      8.38 o 
  -4  11   1       37.83       24.21      4.67 o 
  -3  11   1       94.74      109.98      9.12 o 
  -2  11   1       46.48       56.05      7.49 o 
  -1  11   1       38.92       42.31      9.51 o 
   0  11   1       20.63       20.18      4.55 o 
   1  11   1        8.88       11.15      4.37 o 
   2  11   1        4.68       13.22      3.51 o 
   3  11   1        0.42        1.40      1.94 o 
   4  11   1        0.02        7.62      3.64 o 
  -9  12   1        0.73        3.04      1.85 o 
  -8  12   1       41.27       63.42      6.32 o 
  -6  12   1        0.84        6.22      2.48 o 
  -5  12   1       39.61       27.37      4.53 o 
  -4  12   1       44.44       48.30      5.44 o 
  -3  12   1       17.02       15.38      4.21 o 
  -2  12   1        7.14       12.57      5.55 o 
  -1  12   1       11.43       23.16      5.27 o 
   0  12   1        4.23        5.72      2.45 o 
   1  12   1       26.49       31.57      5.20 o 
   2  12   1        0.39        3.27      1.62 o 
   3  12   1       42.03       34.41     11.04 o 
  -7  13   1        0.82        9.33      5.73 o 
  -6  13   1       10.11        8.55      4.20 o 
  -5  13   1        0.02       11.82      5.95 o 
  -4  13   1       24.31       20.67      8.09 o 
  -3  13   1       28.36       27.55     10.41 o 
  -2  13   1       93.06       85.70      5.96 o 
  -1  13   1        1.49        6.17     10.62 o 
   0  13   1        3.23        4.89      3.55 o 
   2 -14   2       31.36       18.45      7.56 o 
   3 -14   2       74.13       68.90     10.45 o 
  -2 -13   2       34.08       28.25      7.44 o 
  -1 -13   2       15.51       11.56      5.77 o 
   0 -13   2       32.52       31.87      8.00 o 
   1 -13   2        2.97       15.20      5.96 o 
   2 -13   2       51.14       41.13     14.13 o 
   3 -13   2        1.64        8.03      3.96 o 
   4 -13   2        5.79       30.12     10.86 o 
   5 -13   2        0.37        2.18      3.66 o 
   6 -13   2        0.46        8.70      5.40 o 
   7 -13   2        0.35        3.14      2.51 o 
  -4 -12   2        1.99       18.33      4.90 o 
  -3 -12   2       29.13       45.91      8.36 o 
  -2 -12   2       27.13       13.24      9.56 o 
  -1 -12   2        2.67        5.13      2.18 o 
   0 -12   2       12.41       21.40     12.17 o 
   1 -12   2        5.47        7.10      6.17 o 
   2 -12   2       31.78       55.70     10.15 o 
   3 -12   2        2.53        8.95      6.76 o 
   4 -12   2       17.32       14.21      7.09 o 
   5 -12   2       17.57       11.21      5.05 o 
   6 -12   2       28.20       47.18      7.48 o 
   7 -12   2       70.94       79.18      8.83 o 
   8 -12   2        1.24        2.39      2.55 o 
  -5 -11   2        4.05        4.41      7.90 o 
  -4 -11   2       25.65       15.83      8.18 o 
  -3 -11   2       13.33       15.44      3.57 o 
  -2 -11   2       13.08       14.76      6.05 o 
  -1 -11   2       69.69       81.76      9.39 o 
   0 -11   2        0.52        6.59      5.71 o 
   1 -11   2       15.41       13.91      2.94 o 
   2 -11   2        4.84        9.94      5.36 o 
   3 -11   2       82.62       60.31      7.31 o 
   4 -11   2        0.48        6.57      4.48 o 
   5 -11   2      145.32      149.92     13.15 o 
   6 -11   2      190.02      209.83     17.91 o 
   7 -11   2       10.43       10.45      3.42 o 
   8 -11   2       13.76       11.49      4.84 o 
   9 -11   2      110.61       71.64     16.42 o 
  -7 -10   2        1.28       12.80      4.21 o 
  -6 -10   2        2.44        2.16      1.95 o 
  -5 -10   2       36.35       33.03      6.02 o 
  -4 -10   2      371.28      345.75     35.91 o 
  -3 -10   2       29.64       19.94      7.91 o 
  -2 -10   2      332.92      338.75     10.40 o 
  -1 -10   2        8.36        7.97      2.71 o 
   0 -10   2       50.00       40.58      5.83 o 
   1 -10   2      351.55      350.29     11.19 o 
   2 -10   2       95.05       98.48      6.66 o 
   3 -10   2      114.22       92.58      8.82 o 
   4 -10   2       65.74       70.32      5.14 o 
   5 -10   2      228.08      228.16      6.95 o 
   6 -10   2        6.51        5.53      3.83 o 
   7 -10   2       28.21       21.63      7.49 o 
   8 -10   2      132.87      112.95     24.97 o 
   9 -10   2        0.25        5.16      3.15 o 
  10 -10   2       34.48       26.13      7.14 o 
  -8  -9   2       19.37       18.05      4.91 o 
  -7  -9   2       23.43       34.34      7.91 o 
  -6  -9   2        0.32        2.61      7.06 o 
  -5  -9   2       48.81       38.48      5.86 o 
  -4  -9   2      673.86      641.82     17.16 o 
  -3  -9   2      119.79      119.49      8.56 o 
  -2  -9   2      119.60      106.32      9.17 o 
  -1  -9   2      200.93      200.43     13.16 o 
   0  -9   2      335.74      346.85     11.68 o 
   1  -9   2      254.58      247.22     10.33 o 
   2  -9   2      582.84      608.70     29.26 o 
   3  -9   2      364.34      392.05     30.80 o 
   4  -9   2        4.13        6.95      3.36 o 
   5  -9   2      322.14      281.15     26.06 o 
   6  -9   2       41.75       46.89      4.96 o 
   7  -9   2      140.53      153.52      9.95 o 
   8  -9   2        8.57       11.87      5.29 o 
   9  -9   2      335.54      328.27     10.31 o 
  10  -9   2      155.39      160.69     34.12 o 
  11  -9   2       24.42       34.48     10.14 o 
  -9  -8   2        3.91        6.85      2.66 o 
  -8  -8   2        7.47        7.43      5.76 o 
  -7  -8   2        0.41       17.91      8.05 o 
  -6  -8   2       18.31       22.22      4.69 o 
  -5  -8   2      160.23      147.39      8.73 o 
  -4  -8   2      474.57      406.08     13.05 o 
  -3  -8   2      533.66      553.84     17.53 o 
  -2  -8   2     1105.22     1104.37     27.50 o 
  -1  -8   2      198.58      202.77     13.19 o 
   0  -8   2      192.91      157.60     15.97 o 
   1  -8   2       75.98       66.11      4.93 o 
   2  -8   2       72.99       82.33      7.08 o 
   3  -8   2        6.15       10.98      1.71 o 
   4  -8   2      221.35      186.28      8.01 o 
   5  -8   2       32.05       30.42      7.46 o 
   6  -8   2      347.34      417.11     35.58 o 
   7  -8   2       37.19       31.07      5.85 o 
   8  -8   2       68.36       46.37      5.33 o 
   9  -8   2      105.47       98.91      7.64 o 
  10  -8   2        9.15        9.16      3.81 o 
  11  -8   2        6.43        4.24      4.79 o 
  -9  -7   2       23.30       26.47      5.05 o 
  -8  -7   2        0.26        9.32      7.41 o 
  -7  -7   2      121.27      131.40     12.47 o 
  -6  -7   2       82.31       66.32      6.00 o 
  -5  -7   2       23.69       20.55      4.47 o 
  -4  -7   2       44.19       35.39      8.58 o 
  -3  -7   2      971.81      954.59     25.53 o 
  -2  -7   2        7.83        8.29      2.51 o 
  -1  -7   2      288.30      317.58      9.36 o 
   0  -7   2        4.93        7.71      1.38 o 
   1  -7   2      327.77      373.48     10.25 o 
   2  -7   2       53.54       54.01      3.51 o 
   3  -7   2        6.97        7.31      1.78 o 
   4  -7   2       26.94       22.38      5.43 o 
   5  -7   2       14.95       11.03      2.69 o 
   6  -7   2      594.94      597.86     19.40 o 
   7  -7   2      114.19      146.19     12.93 o 
   8  -7   2       12.08       13.10      3.93 o 
   9  -7   2       29.38       35.66      5.86 o 
  10  -7   2        4.94        2.77      3.81 o 
  11  -7   2       10.12        6.24      9.63 o 
 -10  -6   2       14.24       30.11     12.60 o 
  -9  -6   2       82.99       74.89     12.62 o 
  -8  -6   2        3.24       16.17      4.52 o 
  -7  -6   2       24.84       39.01      8.99 o 
  -6  -6   2       99.95      110.09      9.55 o 
  -5  -6   2      137.36      121.38      8.70 o 
  -4  -6   2      176.96      191.95     11.32 o 
  -3  -6   2      701.49      695.14     41.64 o 
  -2  -6   2       39.70       30.04      2.62 o 
  -1  -6   2      237.13      278.23     16.11 o 
   0  -6   2      843.14     1032.61     30.86 o 
   1  -6   2        0.17        1.55      1.36 o 
   2  -6   2      956.11      991.02     19.02 o 
   3  -6   2       91.19       88.73      5.99 o 
   4  -6   2       16.48       10.21      1.57 o 
   5  -6   2       53.66       64.54      4.04 o 
   6  -6   2      345.71      337.67      8.68 o 
   7  -6   2      151.16      133.96      8.91 o 
   8  -6   2        1.18        7.06      2.46 o 
   9  -6   2      246.92      279.14     24.90 o 
  10  -6   2        8.52       11.96      3.62 o 
  11  -6   2        0.01        2.35      2.17 o 
  12  -6   2        8.61       11.83      6.23 o 
 -11  -5   2        1.49        6.05      2.98 o 
 -10  -5   2       14.64       12.66      4.34 o 
  -9  -5   2       64.46       55.14     12.99 o 
  -8  -5   2        9.62       12.47      4.24 o 
  -7  -5   2      125.62      121.61     10.65 o 
  -6  -5   2      349.58      307.51     17.77 o 
  -5  -5   2        0.48        4.68      2.62 o 
  -4  -5   2      779.54      670.46     16.40 o 
  -3  -5   2       20.78       21.59      4.88 o 
  -2  -5   2        9.03        7.07      3.76 o 
  -1  -5   2      195.47      194.59     10.57 o 
   0  -5   2     1538.31     1623.17     16.23 o 
   2  -5   2     3228.86     3552.35     52.86 o 
   3  -5   2     1244.52     1228.53     10.96 o 
   4  -5   2        4.85        6.01      3.26 o 
   5  -5   2      678.15      691.12     13.13 o 
   6  -5   2      276.22      279.12     13.76 o 
   7  -5   2       90.94       88.32     13.42 o 
   8  -5   2       63.39       68.68      6.66 o 
   9  -5   2        4.77       16.28      3.86 o 
  10  -5   2       72.57       89.62     21.05 o 
  11  -5   2        0.79       10.03      3.19 o 
  12  -5   2       57.50       41.47      7.84 o 
 -11  -4   2        0.96       10.06      4.26 o 
 -10  -4   2      222.96      198.34     12.68 o 
  -9  -4   2       45.43       43.95      6.81 o 
  -8  -4   2       11.34       10.58      5.14 o 
  -7  -4   2        1.75       15.25      3.87 o 
  -6  -4   2        0.74        6.71      4.05 o 
  -5  -4   2       77.21       65.29      5.16 o 
  -4  -4   2      123.70       73.54      5.80 o 
  -3  -4   2       10.93        6.47      1.58 o 
  -2  -4   2      927.04      917.80     12.58 o 
  -1  -4   2     4075.12     4566.27     91.44 o 
   0  -4   2      446.16      493.57      4.11 o 
   1  -4   2      628.62      584.31      4.62 o 
   2  -4   2       29.69       44.66      5.64 o 
   3  -4   2       20.41        8.42      0.96 o 
   4  -4   2     1287.63     1322.25     10.96 o 
   5  -4   2        0.07        1.92      1.89 o 
   6  -4   2       84.93       98.95      5.85 o 
   7  -4   2      469.43      496.68     29.40 o 
   8  -4   2      112.00       92.72     18.89 o 
   9  -4   2        0.11        8.19      3.95 o 
  10  -4   2       49.88       42.30      8.22 o 
  11  -4   2       12.36       16.24      7.80 o 
  12  -4   2       12.11       16.92      4.32 o 
 -12  -3   2        4.23       18.69      8.93 o 
 -11  -3   2       35.27       28.97      5.43 o 
 -10  -3   2       93.84       88.27      6.96 o 
  -9  -3   2       13.21        8.60      9.92 o 
  -8  -3   2        3.98        8.45      3.67 o 
  -7  -3   2       11.58       16.66      4.95 o 
  -6  -3   2     1044.54      955.38     29.65 o 
  -5  -3   2       11.89       24.54      9.43 o 
  -4  -3   2       55.72       58.73      7.00 o 
  -3  -3   2       34.00       36.85      5.58 o 
  -2  -3   2      702.20      676.02     13.09 o 
  -1  -3   2      193.88      192.07      7.42 o 
   1  -3   2     2318.58     2373.20    186.89 o 
   2  -3   2     4948.79     5162.38    138.71 o 
   3  -3   2     1177.49     1144.12     35.54 o 
   4  -3   2      211.40      202.76      7.93 o 
   5  -3   2       49.55       42.14      3.05 o 
   6  -3   2       66.22       64.88      9.77 o 
   7  -3   2       88.59       96.20     10.24 o 
   8  -3   2      169.91      165.07     22.49 o 
   9  -3   2       74.63       59.79      7.86 o 
  10  -3   2        6.12       17.86      4.56 o 
  11  -3   2       11.47       12.88      3.73 o 
  12  -3   2       21.25       14.25      3.97 o 
 -12  -2   2        7.56       18.11      8.01 o 
 -11  -2   2        5.00        9.69      5.58 o 
 -10  -2   2      166.76      164.33     20.89 o 
  -9  -2   2       70.31       73.48      6.28 o 
  -8  -2   2      137.50      134.83      8.57 o 
  -7  -2   2       87.10       78.75     10.88 o 
  -6  -2   2      726.35      687.39     16.87 o 
  -5  -2   2      972.76      882.22     11.58 o 
  -4  -2   2     2717.07     2852.65    115.12 o 
  -3  -2   2     3522.93     3455.42    116.58 o 
  -2  -2   2      722.32      683.55     22.53 o 
  -1  -2   2      691.97      676.05     17.89 o 
   0  -2   2     3077.90     3384.22     94.84 o 
   1  -2   2     3138.89     3313.71     61.62 o 
   2  -2   2       82.30      117.52     18.24 o 
   3  -2   2      276.78      246.27      6.96 o 
   4  -2   2    11102.34    11619.43    240.26 o 
   5  -2   2       36.25       33.34      2.61 o 
   6  -2   2       14.35       31.50      9.53 o 
   7  -2   2       26.73       39.73      4.93 o 
   8  -2   2      376.52      380.53     12.91 o 
   9  -2   2       47.39       43.53      5.53 o 
  10  -2   2        7.21       12.51      7.31 o 
  11  -2   2        0.14        5.51      2.55 o 
  12  -2   2       40.80       51.26      8.19 o 
 -12  -1   2       11.35        8.68      5.96 o 
 -11  -1   2       58.58       54.58      6.20 o 
 -10  -1   2        0.03       11.55      3.50 o 
  -9  -1   2      604.10      541.86     17.33 o 
  -8  -1   2      161.70      153.77      9.68 o 
  -7  -1   2       30.56       29.47      5.66 o 
  -6  -1   2      293.84      272.10     10.56 o 
  -5  -1   2     1038.40      986.16     19.44 o 
  -4  -1   2     1040.86      975.15     45.32 o 
  -3  -1   2      885.86      872.29     25.12 o 
  -2  -1   2      990.87     1018.53     18.91 o 
  -1  -1   2       49.51       53.74      2.25 o 
   0  -1   2     2918.25     3141.43     51.46 o 
   1  -1   2     1951.99     1945.47     22.82 o 
   2  -1   2     1559.16     1533.10     17.09 o 
   3  -1   2       91.50       97.03      4.79 o 
   4  -1   2      191.31      170.03      8.16 o 
   5  -1   2      104.98       94.96      7.47 o 
   6  -1   2       22.08       12.80      5.92 o 
   7  -1   2       56.24       53.08      5.37 o 
   8  -1   2        7.50       15.62      3.61 o 
   9  -1   2       55.58       45.74      5.46 o 
  10  -1   2       24.98       32.33      5.52 o 
  11  -1   2        1.46       11.42      3.31 o 
  12  -1   2        3.59        4.16      4.69 o 
 -13   0   2       16.40       20.59      9.97 o 
 -12   0   2        4.78        8.46      2.88 o 
 -11   0   2        3.96        5.80      5.56 o 
 -10   0   2       66.03       66.48     15.74 o 
  -9   0   2      116.26      110.91      9.80 o 
  -8   0   2      126.76      122.87     11.98 o 
  -7   0   2       78.32       63.18      5.13 o 
  -6   0   2      664.11      725.58     25.81 o 
  -5   0   2      441.98      401.64     14.43 o 
  -4   0   2     1069.38     1018.20     26.35 o 
  -3   0   2      172.04      164.14      7.24 o 
  -2   0   2       37.93       13.09      1.24 o 
  -1   0   2        4.68        6.72      2.05 o 
   0   0   2     1229.55     1026.62     16.82 o 
   1   0   2       51.49       64.50      3.06 o 
   2   0   2     1710.57     1832.75     16.39 o 
   3   0   2      512.92      516.08     13.97 o 
   4   0   2     4298.01     4538.78    134.09 o 
   5   0   2       26.28       15.19      3.10 o 
   6   0   2      466.84      463.03     15.44 o 
   7   0   2      425.42      449.63     18.34 o 
   8   0   2        2.53       14.36      3.61 o 
   9   0   2        2.60        9.82      4.89 o 
  10   0   2       44.31       61.63      6.65 o 
  11   0   2        5.78       12.93      3.75 o 
 -13   1   2       12.70        6.94      3.37 o 
 -12   1   2       58.25       70.48     15.42 o 
 -11   1   2      131.95      153.80      9.76 o 
 -10   1   2       11.46       23.83      5.04 o 
  -9   1   2        1.18        0.31      2.83 o 
  -8   1   2      274.66      295.84     12.72 o 
  -7   1   2       16.99       13.46      3.64 o 
  -6   1   2     2367.02     2174.47     41.56 o 
  -5   1   2      114.96       98.14      4.44 o 
  -4   1   2      595.84      620.63      8.94 o 
  -3   1   2       87.62       98.05      4.28 o 
  -2   1   2     1367.77     1324.88     35.51 o 
  -1   1   2        6.48       16.00      1.94 o 
   0   1   2     1118.56      993.28     18.01 o 
   1   1   2     2296.29     2255.06     19.58 o 
   2   1   2     2250.20     2087.53     18.58 o 
   3   1   2      725.89      724.16     11.46 o 
   4   1   2        2.33        9.82      2.19 o 
   5   1   2      122.70      108.43      6.26 o 
   6   1   2       17.21       12.67      6.63 o 
   7   1   2        2.57        7.18      5.89 o 
   8   1   2       90.42      108.06     16.73 o 
   9   1   2      196.16      204.50     19.42 o 
  10   1   2       32.37       40.62      6.30 o 
  11   1   2        3.26       14.51      4.78 o 
 -13   2   2        8.87       13.05      7.82 o 
 -12   2   2       75.46       83.40      6.59 o 
 -11   2   2        0.34        7.65      3.49 o 
 -10   2   2      286.48      281.04     26.01 o 
  -9   2   2        1.38        5.44      2.66 o 
  -8   2   2       29.15       29.96      4.69 o 
  -7   2   2      184.06      193.91     12.12 o 
  -6   2   2        6.29        5.51      2.13 o 
  -5   2   2      219.74      201.29      6.03 o 
  -4   2   2      471.85      395.75     10.80 o 
  -3   2   2      558.33      551.14     25.63 o 
  -2   2   2        1.40        4.40      1.29 o 
  -1   2   2      146.04      139.65      5.20 o 
   0   2   2     2207.50     2068.42     60.65 o 
   1   2   2        0.58        5.51      4.14 o 
   2   2   2       92.81       58.29      3.05 o 
   3   2   2      375.38      368.69      5.60 o 
   4   2   2       11.95       23.23      5.11 o 
   5   2   2      572.43      562.35     18.34 o 
   6   2   2      195.64      151.22     24.39 o 
   7   2   2      109.66      115.19      9.82 o 
   8   2   2       62.25       51.61      7.40 o 
   9   2   2        3.40        6.94      3.70 o 
  10   2   2       19.63       26.21      4.64 o 
  11   2   2        2.55       12.92      5.42 o 
 -13   3   2       25.60       24.16      6.30 o 
 -12   3   2       52.78       46.09      7.65 o 
 -11   3   2       46.96       54.09      7.94 o 
 -10   3   2      125.53      116.91      8.17 o 
  -9   3   2      433.38      405.02     13.51 o 
  -8   3   2      366.74      359.94     11.25 o 
  -7   3   2       27.48       26.26      3.50 o 
  -6   3   2       49.30       62.03      3.77 o 
  -5   3   2       25.02       15.57      2.48 o 
  -4   3   2     1607.91     1733.59     30.24 o 
  -3   3   2      612.20      527.03     11.94 o 
  -2   3   2     1115.64     1221.04     52.99 o 
  -1   3   2     1229.99     1143.89     30.15 o 
   0   3   2      576.86      527.44     13.14 o 
   1   3   2     2663.23     2743.49     80.03 o 
   2   3   2        0.81        6.93      3.36 o 
   3   3   2      297.74      264.04     13.08 o 
   4   3   2       78.63       77.10      5.18 o 
   5   3   2      109.20      111.02      9.96 o 
   6   3   2       47.41       60.68      7.03 o 
   7   3   2      244.30      246.16      9.56 o 
   8   3   2      384.09      404.71     25.38 o 
   9   3   2        6.89        4.92      2.85 o 
  10   3   2        0.41       11.23      3.74 o 
 -13   4   2        0.27       10.19      3.68 o 
 -12   4   2        2.44       11.68      3.69 o 
 -11   4   2       12.04       11.07      4.61 o 
 -10   4   2        7.36        7.77      2.75 o 
  -9   4   2       31.30       28.03      6.69 o 
  -8   4   2       53.89       42.89      4.76 o 
  -7   4   2      252.19      220.40     19.49 o 
  -6   4   2        1.22        1.61      1.47 o 
  -5   4   2      833.16      878.44     21.04 o 
  -4   4   2        9.48        6.84      1.08 o 
  -3   4   2        0.14        3.28      0.97 o 
  -2   4   2     1418.59     1338.14     38.11 o 
  -1   4   2     1721.36     1870.70     59.06 o 
   0   4   2      504.45      602.41     11.03 o 
   1   4   2      536.35      585.03      8.55 o 
   2   4   2      945.72     1059.53     22.95 o 
   3   4   2       11.61       14.58      3.49 o 
   4   4   2        7.58       18.31      4.48 o 
   5   4   2      283.06      305.29     16.10 o 
   6   4   2       92.88       93.99      8.65 o 
   7   4   2        4.08       19.64      6.43 o 
   8   4   2       18.21       23.21      7.94 o 
   9   4   2        3.84        4.52      2.21 o 
  10   4   2        0.06        3.22      2.90 o 
 -13   5   2        0.14        0.53      2.15 o 
 -12   5   2       12.36       13.80      3.63 o 
 -11   5   2       69.42       77.26      8.94 o 
 -10   5   2       79.64       79.53      8.28 o 
  -9   5   2        3.74        6.87      3.08 o 
  -8   5   2      149.68      171.95     10.27 o 
  -7   5   2       11.67        6.71      8.56 o 
  -6   5   2      802.97      791.85     18.55 o 
  -5   5   2       97.62       73.51      3.60 o 
  -4   5   2       36.14       29.30      2.11 o 
  -3   5   2      460.17      495.09     24.53 o 
  -2   5   2       22.48       20.23      3.47 o 
  -1   5   2      319.68      276.98     11.98 o 
   0   5   2      438.87      458.06     16.25 o 
   1   5   2      221.79      269.66      8.15 o 
   2   5   2      365.36      340.25      8.77 o 
   3   5   2       16.96       19.27      4.70 o 
   4   5   2       89.87      100.69      8.18 o 
   5   5   2        1.42       10.49      5.07 o 
   6   5   2        7.67       11.42      3.54 o 
   7   5   2        0.01        2.46      2.91 o 
   8   5   2       51.04       61.19      8.73 o 
   9   5   2        1.27        7.40      2.72 o 
 -13   6   2        5.10        9.88      3.79 o 
 -12   6   2       15.99       21.52      5.12 o 
 -11   6   2       32.29       30.83      5.83 o 
 -10   6   2       79.75       67.01     11.19 o 
  -9   6   2       51.29       49.29     13.36 o 
  -8   6   2       26.43       29.11      4.41 o 
  -7   6   2      360.52      409.04     15.55 o 
  -6   6   2       19.88       19.33      4.54 o 
  -5   6   2        4.61        9.29      3.02 o 
  -4   6   2      324.52      322.28     16.26 o 
  -3   6   2        9.78       10.27      1.24 o 
  -2   6   2      504.69      580.71     18.16 o 
  -1   6   2      230.40      230.11     13.85 o 
   0   6   2      174.31      124.64      6.30 o 
   1   6   2      280.88      261.90     12.88 o 
   2   6   2      525.86      541.43     17.73 o 
   3   6   2       39.29       49.18      4.78 o 
   4   6   2        7.97       13.94      4.30 o 
   5   6   2        6.68       19.24      4.80 o 
   6   6   2        1.25       11.43      4.23 o 
   7   6   2        8.02       18.56     12.35 o 
   8   6   2        0.70        5.64      2.79 o 
   9   6   2       13.84       29.31      8.50 o 
 -13   7   2       66.88       49.91      8.70 o 
 -12   7   2        1.38        9.11      3.05 o 
 -11   7   2       30.66       33.44      7.83 o 
 -10   7   2        1.19        1.91      1.88 o 
  -9   7   2        0.22        0.55      3.07 o 
  -8   7   2      157.17      142.14     13.68 o 
  -7   7   2       68.24       60.74      7.95 o 
  -6   7   2      572.45      600.12     21.31 o 
  -5   7   2      263.80      288.16     35.57 o 
  -4   7   2      588.16      574.06     21.69 o 
  -3   7   2      354.03      384.32     10.22 o 
  -2   7   2        5.67        7.59      1.65 o 
  -1   7   2      630.59      596.52     40.06 o 
   0   7   2       64.44       49.88      4.80 o 
   1   7   2       30.62       30.60      5.02 o 
   2   7   2      137.92      142.16      8.86 o 
   3   7   2       14.07       23.39      5.70 o 
   4   7   2        0.03        6.29      3.01 o 
   5   7   2       75.04       90.99      7.96 o 
   6   7   2        5.13       18.68      5.71 o 
   7   7   2      191.46      211.83     14.88 o 
   8   7   2       84.26       89.24     18.08 o 
 -12   8   2       46.27       35.94      7.38 o 
 -11   8   2        0.22       13.70      3.44 o 
 -10   8   2        0.31       13.62      4.11 o 
  -9   8   2       91.45       99.38     10.95 o 
  -8   8   2      152.25      124.77     10.28 o 
  -7   8   2       34.62       21.97     10.04 o 
  -6   8   2       56.20       55.39      6.72 o 
  -5   8   2      232.72      221.80     13.58 o 
  -4   8   2      218.47      206.38     12.39 o 
  -3   8   2       19.57       27.03      7.95 o 
  -2   8   2      593.78      575.52     25.19 o 
  -1   8   2       17.95       17.30      3.08 o 
   0   8   2      646.28      657.41     18.64 o 
   1   8   2      389.24      394.39     15.86 o 
   2   8   2       38.70       55.41     11.14 o 
   3   8   2      349.28      347.32     19.84 o 
   4   8   2       85.61       84.30     10.50 o 
   5   8   2        2.48        5.93      6.50 o 
   6   8   2       13.05       10.73      4.09 o 
   7   8   2       16.65       18.57      5.13 o 
 -12   9   2       17.16       11.97      3.92 o 
 -11   9   2       18.39        9.14      4.82 o 
 -10   9   2        8.72       10.80      4.04 o 
  -9   9   2        0.78        8.88      6.62 o 
  -8   9   2       14.51       15.09      3.50 o 
  -7   9   2       14.94       18.60      6.59 o 
  -6   9   2      393.66      433.43     14.90 o 
  -5   9   2       93.32       99.10      8.31 o 
  -4   9   2        0.02        6.86      4.99 o 
  -3   9   2       32.93       27.84      4.55 o 
  -2   9   2      250.63      227.73     10.77 o 
  -1   9   2      457.73      476.73     16.37 o 
   0   9   2        7.05       10.01      3.52 o 
   1   9   2       70.50       68.83      6.60 o 
   2   9   2        6.86        4.53      7.23 o 
   3   9   2      105.81      107.33      8.12 o 
   4   9   2       13.11       13.47      5.37 o 
   5   9   2        9.63       16.89      6.01 o 
   6   9   2        2.52        5.03      3.08 o 
 -11  10   2        2.34        6.52      2.55 o 
 -10  10   2       37.12       30.01      5.31 o 
  -9  10   2        1.37        6.07      2.45 o 
  -8  10   2        7.02       11.57      5.75 o 
  -7  10   2      120.06      127.97      8.93 o 
  -6  10   2       22.34       30.13      4.63 o 
  -5  10   2       62.75       45.25      7.11 o 
  -4  10   2       12.90        5.53      4.23 o 
  -3  10   2      146.70      155.77     13.79 o 
  -2  10   2      610.92      631.78     33.78 o 
  -1  10   2       67.82       56.56      6.08 o 
   0  10   2        8.03        5.32      2.19 o 
   1  10   2        8.35        6.26      2.29 o 
   2  10   2       17.31       22.59      5.04 o 
   3  10   2       95.83       83.90      9.35 o 
   4  10   2        0.04        5.64      3.51 o 
   5  10   2        0.13        3.59      2.35 o 
 -10  11   2       32.16       30.97      4.56 o 
  -9  11   2       97.14       84.83     12.11 o 
  -8  11   2        5.73        8.61      2.17 o 
  -7  11   2      231.52      222.61     13.05 o 
  -6  11   2       19.86       22.89      4.47 o 
  -5  11   2       47.38       37.66      5.19 o 
  -4  11   2       60.87       62.48      7.85 o 
  -3  11   2      110.80      115.42      5.14 o 
  -2  11   2      158.03      156.36     28.10 o 
  -1  11   2       69.37       60.69      8.25 o 
   0  11   2       87.01      113.31     11.85 o 
   1  11   2       33.28       37.09      6.24 o 
   2  11   2       36.03       51.85     12.56 o 
   3  11   2       31.16       35.35      6.82 o 
   4  11   2        1.87        6.19      2.47 o 
  -9  12   2       61.00       79.06      8.52 o 
  -8  12   2       37.43       33.83      5.23 o 
  -7  12   2        4.90        8.89      5.43 o 
  -6  12   2      133.82      132.25      9.44 o 
  -5  12   2        2.89        9.62      2.59 o 
  -4  12   2       17.35       26.03      4.48 o 
  -3  12   2       22.31       14.75      3.21 o 
  -2  12   2      127.92      141.66     33.28 o 
  -1  12   2        2.86        5.86      5.70 o 
   0  12   2        1.73        2.72      4.39 o 
   1  12   2       52.68       78.01     24.08 o 
   2  12   2       19.95       23.50      5.96 o 
  -7  13   2        0.91        6.03      3.57 o 
  -6  13   2      105.37      110.94     11.93 o 
  -5  13   2       36.90       45.53      6.65 o 
  -4  13   2       70.81       66.45     12.56 o 
  -3  13   2        0.01        8.60      4.44 o 
  -2  13   2        0.92        5.65      2.60 o 
  -1  13   2        0.78        2.66      7.16 o 
   0  13   2        6.82       13.95      7.75 o 
  -2 -13   3       26.04       22.63      8.63 o 
  -1 -13   3        0.50       14.85      6.35 o 
   0 -13   3       28.44       22.32      8.55 o 
   1 -13   3       22.15       27.71      7.61 o 
   2 -13   3       26.91       29.55      7.70 o 
   3 -13   3        2.25        4.50      3.86 o 
   4 -13   3        9.81       15.90      8.24 o 
   5 -13   3        1.71        7.27      6.00 o 
   6 -13   3        4.44       30.82      6.52 o 
  -4 -12   3        0.08        4.32      1.81 o 
  -3 -12   3        0.33        2.97      2.07 o 
  -2 -12   3       57.15       39.90     14.38 o 
  -1 -12   3        0.00       14.78      6.22 o 
   0 -12   3       30.80       25.61      8.69 o 
   1 -12   3       23.96       35.78      8.57 o 
   2 -12   3       15.18       25.96      8.15 o 
   3 -12   3      101.39       96.49     11.26 o 
   4 -12   3       49.14       64.98     10.46 o 
   5 -12   3       15.15       25.41      6.22 o 
   6 -12   3        3.31        5.88      2.88 o 
   7 -12   3       55.20       73.61      8.39 o 
   8 -12   3       11.03       10.34      6.48 o 
  -6 -11   3       10.75        8.62      2.95 o 
  -5 -11   3       20.19       24.37      6.41 o 
  -4 -11   3        0.49       10.70      3.12 o 
  -3 -11   3       62.28       43.45      5.86 o 
  -2 -11   3      442.95      416.23     32.26 o 
  -1 -11   3        3.15        1.37      2.62 o 
   0 -11   3        0.06        2.52      1.28 o 
   1 -11   3       45.62       53.81     11.44 o 
   2 -11   3       61.02       61.18     11.65 o 
   3 -11   3       49.42       65.48     13.11 o 
   4 -11   3      111.82      120.51      8.62 o 
   5 -11   3       79.99       81.80      8.22 o 
   6 -11   3        0.60        3.86      2.18 o 
   7 -11   3       51.82       49.14     13.99 o 
   8 -11   3       24.00       26.22      8.82 o 
   9 -11   3       29.90       18.11      5.59 o 
  -7 -10   3        2.36        2.77      2.57 o 
  -6 -10   3       32.39       40.57     23.56 o 
  -5 -10   3        0.01        5.23      3.81 o 
  -4 -10   3       32.85       29.20      5.17 o 
  -3 -10   3       24.04       20.51      4.34 o 
  -2 -10   3      443.02      432.38     12.14 o 
  -1 -10   3      160.41      154.74     10.55 o 
   0 -10   3      360.48      380.94     11.72 o 
   1 -10   3        0.44        4.86      1.24 o 
   2 -10   3      102.71      100.27      6.64 o 
   3 -10   3      358.83      287.73     67.96 o 
   4 -10   3       22.61       21.92      5.02 o 
   5 -10   3      145.39      127.05     18.66 o 
   6 -10   3       14.29       18.36      7.20 o 
   7 -10   3      127.89       99.59     18.18 o 
   8 -10   3        4.32        2.46      3.11 o 
   9 -10   3        3.40        5.31      3.34 o 
  10 -10   3       30.85       16.37     12.07 o 
  -8  -9   3       48.62       59.64      7.30 o 
  -7  -9   3       49.40       42.27      9.66 o 
  -6  -9   3       12.78       20.91      8.51 o 
  -5  -9   3       54.36       67.32      8.71 o 
  -4  -9   3       26.46       14.11      3.45 o 
  -3  -9   3       87.68       92.79      6.74 o 
  -2  -9   3      464.23      475.52     14.91 o 
  -1  -9   3       63.11       59.14      6.56 o 
   0  -9   3       32.26       24.64      4.01 o 
   1  -9   3      218.18      226.00     13.49 o 
   2  -9   3      318.77      344.62     17.11 o 
   3  -9   3      188.70      160.86     12.76 o 
   4  -9   3      129.56      109.48      8.05 o 
   5  -9   3       61.36       68.94     20.44 o 
   6  -9   3        0.19        5.72      4.21 o 
   7  -9   3       41.37       41.88      5.78 o 
   8  -9   3        7.57       14.46      5.32 o 
   9  -9   3      129.98      109.20     26.62 o 
  10  -9   3       12.38        7.84      6.34 o 
  -9  -8   3        2.77       12.46      4.23 o 
  -8  -8   3      173.77      212.07     14.57 o 
  -7  -8   3       69.67       76.47      6.69 o 
  -6  -8   3       15.10       16.40      4.76 o 
  -5  -8   3       55.29       53.79      5.18 o 
  -4  -8   3      155.58      169.11     11.97 o 
  -3  -8   3      352.89      307.42     14.26 o 
  -2  -8   3       95.92       82.37      7.23 o 
  -1  -8   3      201.47      203.90     12.04 o 
   0  -8   3      518.82      521.66     11.58 o 
   1  -8   3      165.24      166.14      9.57 o 
   2  -8   3       10.09        8.11      2.72 o 
   3  -8   3        8.25        7.63      0.93 o 
   4  -8   3      210.13      212.19      9.46 o 
   5  -8   3        2.21        4.41      2.32 o 
   6  -8   3        6.89       11.24      4.19 o 
   7  -8   3        1.47        5.91      1.68 o 
   8  -8   3      162.73      189.48     16.78 o 
   9  -8   3       20.65       14.97      3.80 o 
  10  -8   3        0.51        8.58      3.92 o 
  11  -8   3       26.57       19.84      8.69 o 
 -10  -7   3        0.76        5.71      3.94 o 
  -9  -7   3        0.11        6.28      7.20 o 
  -8  -7   3        7.56        8.99     10.85 o 
  -7  -7   3      120.60      119.56      6.57 o 
  -6  -7   3       25.81       14.60      3.75 o 
  -5  -7   3      123.20      128.76     11.04 o 
  -4  -7   3      184.16      176.50     10.24 o 
  -3  -7   3      138.87      126.73      9.42 o 
  -2  -7   3      590.36      578.08     19.28 o 
  -1  -7   3      355.60      368.80     14.89 o 
   0  -7   3       43.49       34.24      2.28 o 
   1  -7   3      163.08      187.20      9.06 o 
   2  -7   3      187.69      192.04     13.05 o 
   3  -7   3      119.25      155.13     17.55 o 
   4  -7   3      743.28      669.95     41.18 o 
   5  -7   3       66.95       57.94      4.08 o 
   6  -7   3       44.70       49.61      6.02 o 
   7  -7   3       59.24       55.51      7.05 o 
   8  -7   3        7.32       10.85      2.62 o 
   9  -7   3       32.47       29.98      5.61 o 
  10  -7   3        5.73       11.38      2.91 o 
  11  -7   3        4.01       11.06      3.81 o 
 -10  -6   3        0.28        9.06      3.82 o 
  -9  -6   3        8.59       24.65      6.35 o 
  -8  -6   3       54.20       48.13      6.85 o 
  -7  -6   3       47.26       28.68      5.13 o 
  -6  -6   3        0.82        5.91      3.79 o 
  -5  -6   3       19.38       21.34      4.11 o 
  -4  -6   3      135.85      137.16      8.80 o 
  -3  -6   3      253.70      241.70      9.49 o 
  -2  -6   3       42.23       46.99      2.91 o 
  -1  -6   3      168.41      183.19     10.42 o 
   0  -6   3      307.29      348.56      9.76 o 
   1  -6   3      538.56      643.70     10.15 o 
   2  -6   3       81.08      105.86     13.15 o 
   3  -6   3      146.93      123.87      9.49 o 
   4  -6   3      253.50      276.70      9.55 o 
   5  -6   3        6.99       11.68      2.40 o 
   6  -6   3        0.12        6.61      2.59 o 
   7  -6   3       15.15       27.72      4.87 o 
   8  -6   3       10.66       15.75      4.01 o 
   9  -6   3       77.79       86.19      7.64 o 
  10  -6   3       11.46        9.98      2.62 o 
  11  -6   3       18.67       18.44      6.13 o 
 -11  -5   3       24.96       15.22      4.75 o 
 -10  -5   3       10.35       14.20      3.82 o 
  -9  -5   3       10.21       15.78      5.25 o 
  -8  -5   3      166.37      147.70     34.48 o 
  -7  -5   3       35.09       42.68      7.07 o 
  -6  -5   3        1.24        6.69      2.99 o 
  -5  -5   3       77.98       82.21     10.50 o 
  -4  -5   3      982.32      947.90     61.91 o 
  -3  -5   3       84.11       99.15      5.40 o 
  -2  -5   3     1448.51     1345.79     21.41 o 
  -1  -5   3       73.60       78.29      5.90 o 
   1  -5   3       75.70       63.33      5.55 o 
   2  -5   3      900.54     1026.60     21.25 o 
   3  -5   3      533.29      522.42     14.06 o 
   4  -5   3     2259.11     2348.30     40.82 o 
   5  -5   3      402.00      409.30     11.91 o 
   6  -5   3        0.37        5.98      2.07 o 
   7  -5   3      132.42      149.63     13.47 o 
   8  -5   3       35.76       29.98      8.92 o 
   9  -5   3        5.23       11.48      3.51 o 
  10  -5   3       30.56       32.75      4.31 o 
  11  -5   3       11.59       11.01      4.07 o 
 -12  -4   3       23.01       24.56     16.04 o 
 -11  -4   3       13.49        7.78      3.56 o 
 -10  -4   3        0.21        7.40      5.83 o 
  -9  -4   3        1.00        9.86     12.52 o 
  -8  -4   3      849.14      800.63     52.65 o 
  -7  -4   3        2.06        6.70      9.74 o 
  -6  -4   3       14.06       10.49      3.76 o 
  -5  -4   3      170.92      175.28     11.22 o 
  -4  -4   3      346.30      345.98     20.69 o 
  -3  -4   3      576.08      557.23     16.68 o 
  -2  -4   3      366.03      372.93     15.65 o 
  -1  -4   3       20.01       10.51      1.26 o 
   0  -4   3      435.93      395.41     40.50 o 
   2  -4   3     1148.30     1189.27     11.17 o 
   3  -4   3      262.43      270.60      7.56 o 
   4  -4   3      123.30      143.35      5.03 o 
   5  -4   3       37.29       55.01      4.51 o 
   6  -4   3      184.04      188.85     24.74 o 
   7  -4   3       12.96       16.19      3.39 o 
   8  -4   3       18.64       22.65     12.62 o 
   9  -4   3       65.27       65.63      6.04 o 
  10  -4   3       40.35       35.46     10.72 o 
  11  -4   3        0.03        4.38      2.15 o 
 -12  -3   3       20.33       21.84      9.94 o 
 -11  -3   3        4.76        4.34      2.81 o 
 -10  -3   3       64.10       51.60     22.21 o 
  -9  -3   3       62.79       67.52      7.87 o 
  -8  -3   3        0.88        9.90      4.42 o 
  -7  -3   3      253.80      256.24     14.61 o 
  -6  -3   3       14.97       18.15      6.81 o 
  -5  -3   3        5.12       13.40      3.57 o 
  -4  -3   3     1742.90     1720.55     34.66 o 
  -3  -3   3      236.60      239.47      7.09 o 
  -2  -3   3     1035.35     1083.24     39.20 o 
  -1  -3   3      710.49      691.67     14.93 o 
   0  -3   3     1188.67     1183.53     22.26 o 
   1  -3   3        0.21        1.44      1.69 o 
   2  -3   3      105.85      100.65      3.41 o 
   3  -3   3     1880.46     1783.72     37.80 o 
   4  -3   3      132.42       95.84      8.28 o 
   5  -3   3      178.79      178.63      8.93 o 
   6  -3   3      116.18      110.20      9.39 o 
   7  -3   3       12.63       18.24      3.60 o 
   8  -3   3       58.55       61.38      8.78 o 
   9  -3   3       15.49       15.76      6.74 o 
  10  -3   3        6.08       13.76      4.56 o 
  11  -3   3        9.80        9.55      2.88 o 
 -12  -2   3        0.38        6.28      3.92 o 
 -11  -2   3       23.51       15.68      4.31 o 
 -10  -2   3       43.78       29.30      5.47 o 
  -9  -2   3        6.66        3.27      3.22 o 
  -8  -2   3       46.72       56.82     13.30 o 
  -7  -2   3      311.32      323.72     12.03 o 
  -6  -2   3      381.60      422.53     11.73 o 
  -5  -2   3      130.55      151.34      8.12 o 
  -4  -2   3     2574.02     2636.21     71.26 o 
  -3  -2   3     1920.27     1892.24     55.55 o 
  -2  -2   3      686.53      656.32     18.66 o 
  -1  -2   3     1174.37     1206.38     31.73 o 
   0  -2   3      106.36      124.81      6.49 o 
   1  -2   3       60.41       48.45      3.76 o 
   2  -2   3       53.92       62.63      2.41 o 
   3  -2   3      491.58      491.34     11.27 o 
   4  -2   3      200.23      228.91      6.90 o 
   5  -2   3       26.92       18.11      3.51 o 
   6  -2   3     1791.63     1806.24     76.96 o 
   7  -2   3       48.42       47.45      5.08 o 
   8  -2   3      215.75      237.29      9.95 o 
   9  -2   3       30.19       34.82      6.07 o 
  10  -2   3       11.20       13.24      4.08 o 
  11  -2   3        2.54        4.80      2.40 o 
 -13  -1   3        1.09        6.26      2.99 o 
 -12  -1   3        5.28        6.28      2.47 o 
 -11  -1   3       46.43       53.81      8.40 o 
 -10  -1   3       38.24       35.54     10.30 o 
  -9  -1   3       68.46       67.50      9.31 o 
  -8  -1   3       40.66       35.57      5.17 o 
  -7  -1   3      868.29      796.01     25.18 o 
  -6  -1   3      598.73      586.86     18.93 o 
  -5  -1   3       42.70       31.00      4.36 o 
  -4  -1   3     2418.37     2343.88     50.95 o 
  -3  -1   3      883.48      898.44     15.67 o 
  -2  -1   3     1205.55     1222.17     33.74 o 
  -1  -1   3      551.41      614.35      7.96 o 
   0  -1   3     2325.90     2294.18     41.88 o 
   1  -1   3      107.30      119.86      4.76 o 
   2  -1   3      970.71     1096.33     16.03 o 
   3  -1   3       32.01       42.73      4.17 o 
   4  -1   3     2353.59     2505.98     55.95 o 
   5  -1   3       60.12       52.67      3.98 o 
   6  -1   3       97.76       90.27     16.62 o 
   7  -1   3       86.78      101.88      7.97 o 
   8  -1   3      192.77      211.40      8.22 o 
   9  -1   3       11.63       36.54      9.32 o 
  10  -1   3        6.12        3.32      2.36 o 
  11  -1   3       33.09       21.95      6.55 o 
 -13   0   3      105.64      110.37      7.87 o 
 -12   0   3       20.14       18.70      4.77 o 
 -11   0   3        0.35        7.21      3.09 o 
 -10   0   3       28.80       28.43      4.91 o 
  -9   0   3        5.82        5.81      3.09 o 
  -8   0   3      579.27      566.33     16.41 o 
  -7   0   3      371.85      393.26     10.92 o 
  -6   0   3      173.63      190.56     29.65 o 
  -5   0   3      584.42      523.15     15.29 o 
  -4   0   3      538.53      532.04     16.21 o 
  -3   0   3      138.61      125.79      6.26 o 
  -2   0   3     1110.41     1192.75     23.70 o 
  -1   0   3       10.46       17.00      1.30 o 
   0   0   3      186.28      129.50      5.35 o 
   1   0   3        3.80        1.74      1.20 o 
   2   0   3     5857.75     6157.66     72.32 o 
   3   0   3        0.00        3.19      1.92 o 
   4   0   3      696.95      782.05     16.46 o 
   5   0   3      353.88      340.83      9.57 o 
   6   0   3     1090.42     1115.86     37.61 o 
   7   0   3      338.98      368.21     16.82 o 
   8   0   3      394.66      395.60     17.82 o 
   9   0   3      100.61      128.14      8.82 o 
  10   0   3       23.12        9.62      2.89 o 
  11   0   3        0.17        4.65      2.27 o 
 -13   1   3       13.89        6.36      6.62 o 
 -12   1   3        2.78       11.49      4.00 o 
 -11   1   3      181.39      165.84     10.71 o 
 -10   1   3       36.54       41.36      5.76 o 
  -9   1   3      214.47      205.77     10.61 o 
  -8   1   3      286.02      293.68     14.93 o 
  -7   1   3      200.95      191.23     14.03 o 
  -6   1   3      141.25      177.35     11.03 o 
  -5   1   3       79.65       77.73      3.04 o 
  -4   1   3     3895.20     3955.08     63.74 o 
  -3   1   3      113.04      118.37      8.34 o 
  -2   1   3     1752.41     1924.05     62.68 o 
  -1   1   3     1526.52     1492.33     36.46 o 
   0   1   3      414.67      464.39      6.87 o 
   1   1   3      393.85      342.74     13.38 o 
   2   1   3       56.65       22.23      1.64 o 
   3   1   3     2011.97     2005.78     19.40 o 
   4   1   3      329.62      313.91     19.47 o 
   5   1   3      461.86      470.59     15.75 o 
   6   1   3       17.48       22.92      3.96 o 
   7   1   3       81.22       83.58      7.75 o 
   8   1   3       24.92       23.17      4.95 o 
   9   1   3       75.31       66.79      8.37 o 
  10   1   3       26.31       16.11      4.01 o 
  11   1   3       15.73       14.46      4.50 o 
 -13   2   3       44.86       43.56     13.35 o 
 -12   2   3        0.04        5.59      2.90 o 
 -11   2   3        1.36        4.91      3.02 o 
 -10   2   3      132.56      159.72     11.37 o 
  -9   2   3       12.30        3.45      8.42 o 
  -8   2   3      318.00      313.06     10.23 o 
  -7   2   3       57.12       57.47      4.35 o 
  -6   2   3       10.52       12.83      2.07 o 
  -5   2   3        2.73        7.10      1.89 o 
  -4   2   3       69.94       75.26      3.47 o 
  -3   2   3      924.42      892.49     21.31 o 
  -2   2   3      221.79      213.88     17.73 o 
  -1   2   3     1883.09     1987.54    101.93 o 
   0   2   3      137.28      118.49      4.79 o 
   1   2   3      127.72      132.61      8.74 o 
   2   2   3      512.31      531.58      5.98 o 
   3   2   3      174.47      173.69      5.81 o 
   4   2   3      167.34      140.74      9.24 o 
   5   2   3       57.06       74.43      7.20 o 
   6   2   3      241.13      228.82     11.32 o 
   7   2   3      552.83      586.16     17.83 o 
   8   2   3       50.00       41.10      6.31 o 
   9   2   3        0.16        7.49      6.19 o 
  10   2   3        0.78       14.10      5.11 o 
 -13   3   3        2.78        6.06      5.24 o 
 -12   3   3        1.44        8.36      3.36 o 
 -11   3   3        6.19       11.77      4.22 o 
 -10   3   3       13.62       18.26      3.64 o 
  -9   3   3       27.30       28.59      5.34 o 
  -8   3   3      354.45      335.98     13.59 o 
  -7   3   3      465.04      456.89     12.03 o 
  -6   3   3     1162.47     1166.10     39.74 o 
  -5   3   3      146.11      136.02      5.24 o 
  -4   3   3      717.98      710.67     24.97 o 
  -3   3   3       60.42       63.35      5.31 o 
  -2   3   3     2460.22     2606.55     79.66 o 
  -1   3   3     1006.31      952.41     20.07 o 
   0   3   3        4.68        3.23      0.94 o 
   1   3   3      731.68      726.50     22.05 o 
   2   3   3      258.95      275.16     15.92 o 
   3   3   3      620.38      585.47    100.30 o 
   4   3   3      336.21      322.52     11.59 o 
   5   3   3      339.34      303.26     17.99 o 
   6   3   3       18.74       19.17      4.19 o 
   7   3   3       14.47       15.83      8.05 o 
   8   3   3       16.04       17.59      4.47 o 
   9   3   3        3.10       10.57      7.25 o 
  10   3   3       43.89       43.86     16.29 o 
 -13   4   3       21.46       25.39     11.56 o 
 -12   4   3      301.44      323.00     19.18 o 
 -11   4   3        1.55        6.07      3.11 o 
 -10   4   3        1.25        5.47      2.50 o 
  -9   4   3       77.50       90.65     12.23 o 
  -8   4   3        6.27       10.12      3.67 o 
  -7   4   3      326.97      325.52     11.44 o 
  -6   4   3       46.78       42.28      2.54 o 
  -5   4   3      810.84      731.09     13.57 o 
  -4   4   3       19.32       25.78      2.10 o 
  -3   4   3     1726.38     1888.42     46.61 o 
  -2   4   3     1002.31     1028.48     28.50 o 
  -1   4   3       35.10       26.23      3.58 o 
   1   4   3     1156.00     1333.08     21.11 o 
   2   4   3      363.50      307.40     17.17 o 
   3   4   3       12.77       22.25      4.44 o 
   4   4   3      371.43      421.55     13.22 o 
   5   4   3       36.29       44.60      5.79 o 
   6   4   3       49.50       58.07     12.40 o 
   7   4   3       12.53       17.58      4.64 o 
   8   4   3        1.39        9.78      5.03 o 
   9   4   3       10.12        9.56      5.45 o 
 -13   5   3       16.57       17.48      5.04 o 
 -12   5   3       30.29       25.77      4.92 o 
 -11   5   3      180.27      188.29      9.73 o 
 -10   5   3        6.90        8.40      3.15 o 
  -9   5   3      206.48      250.15      9.94 o 
  -8   5   3      110.25      117.50      9.02 o 
  -7   5   3       15.39       15.68      8.52 o 
  -6   5   3        0.05        5.60      1.62 o 
  -5   5   3       13.12       19.39      2.74 o 
  -4   5   3     1841.14     2040.35     83.01 o 
  -3   5   3        7.22       12.00      1.10 o 
  -2   5   3      375.71      334.95      8.45 o 
  -1   5   3      290.74      300.76     17.79 o 
   0   5   3      144.92      128.54      7.07 o 
   1   5   3       65.06       85.69      4.59 o 
   2   5   3       97.00       81.74      5.02 o 
   3   5   3        7.99       17.39      3.53 o 
   4   5   3      643.10      631.11     34.38 o 
   5   5   3       30.85       27.99     17.20 o 
   6   5   3       40.84       62.60      9.27 o 
   7   5   3       25.87       36.23      9.67 o 
   8   5   3       17.53       14.18      7.13 o 
   9   5   3      123.89      130.39     27.71 o 
 -13   6   3       80.78       82.61     10.51 o 
 -12   6   3       81.24       88.44     14.80 o 
 -11   6   3       98.48      110.05      8.21 o 
 -10   6   3       17.14       24.27      4.72 o 
  -9   6   3       60.13       65.49     12.83 o 
  -8   6   3      102.95      108.29     15.50 o 
  -7   6   3      285.33      270.58     15.67 o 
  -6   6   3      159.72      179.63      7.86 o 
  -5   6   3       11.30       15.52      2.40 o 
  -4   6   3      175.69      173.60     19.24 o 
  -3   6   3        3.07        5.26      2.01 o 
  -2   6   3      184.17      163.29     12.44 o 
  -1   6   3      127.31      127.46      8.92 o 
   0   6   3       64.27       67.69      6.48 o 
   1   6   3       95.29       93.35      4.98 o 
   2   6   3      497.61      500.01     21.12 o 
   3   6   3      674.07      742.50     22.59 o 
   4   6   3       34.49       20.24      5.48 o 
   5   6   3       65.33       85.89      7.75 o 
   6   6   3       49.70       61.88      7.84 o 
   7   6   3       92.04      105.12     18.76 o 
   8   6   3       14.25       13.78     14.39 o 
 -13   7   3       25.25       21.56      4.98 o 
 -12   7   3       53.74       53.83      5.80 o 
 -11   7   3      158.08      162.42     15.41 o 
 -10   7   3        4.99        8.71      5.65 o 
  -9   7   3       24.61       24.77      4.95 o 
  -8   7   3       15.45       13.89      3.26 o 
  -7   7   3       22.24       24.19      8.89 o 
  -6   7   3      251.22      245.02     26.65 o 
  -5   7   3        5.96        6.81      2.05 o 
  -4   7   3      772.21      807.77     24.86 o 
  -3   7   3      858.15      873.84     22.26 o 
  -2   7   3      315.34      295.59     14.66 o 
  -1   7   3       51.77       44.27      5.67 o 
   0   7   3      160.72      142.32     10.44 o 
   1   7   3      946.37      989.90     31.65 o 
   2   7   3        2.38        8.44      4.05 o 
   3   7   3       37.65       31.11      5.49 o 
   4   7   3       64.08       66.87      6.39 o 
   5   7   3       88.48      101.24      7.71 o 
   6   7   3        1.25       12.55      3.56 o 
   7   7   3       21.02       32.77      5.89 o 
 -12   8   3       29.36       31.49      4.87 o 
 -11   8   3      193.82      159.13     12.17 o 
 -10   8   3       47.88       34.61      6.10 o 
  -9   8   3       14.17       10.69      3.50 o 
  -8   8   3        1.73        3.00      2.18 o 
  -7   8   3       49.22       58.62      7.44 o 
  -6   8   3       32.65       33.04      6.65 o 
  -5   8   3      262.19      260.69     11.96 o 
  -4   8   3       45.76       60.58      4.50 o 
  -3   8   3      383.25      355.42     18.97 o 
  -2   8   3       67.73       45.52      6.14 o 
  -1   8   3      256.07      268.92     15.35 o 
   0   8   3      915.96      970.41     28.95 o 
   1   8   3       27.23       26.20      6.64 o 
   2   8   3      157.74      140.66     15.18 o 
   3   8   3       76.38       92.19      7.99 o 
   4   8   3       63.23       78.79      6.23 o 
   5   8   3      160.12      163.19      9.24 o 
   6   8   3       26.47       41.47      7.95 o 
   7   8   3        2.52        1.46      2.20 o 
 -12   9   3        0.03        5.93      7.22 o 
 -11   9   3        0.12        6.18      2.14 o 
 -10   9   3        1.80        3.94      6.82 o 
  -9   9   3       31.03       31.34      5.79 o 
  -8   9   3        0.10        1.66      3.64 o 
  -7   9   3       59.80       48.54      5.56 o 
  -6   9   3       43.07       48.83     12.28 o 
  -5   9   3      379.69      357.19     21.85 o 
  -4   9   3       71.72       62.89      9.17 o 
  -3   9   3       16.78       12.06      3.76 o 
  -2   9   3      151.47      167.56     14.80 o 
  -1   9   3      183.11      180.38     24.13 o 
   0   9   3      635.97      646.54     27.72 o 
   1   9   3      149.54      139.33      8.23 o 
   2   9   3        3.27        9.03      4.12 o 
   3   9   3       72.86       90.46     14.17 o 
   4   9   3       63.75       68.72      6.54 o 
   5   9   3      114.68      121.51     17.21 o 
   6   9   3        8.21        7.82      2.91 o 
 -11  10   3        5.04        7.13      2.59 o 
 -10  10   3       46.11       36.51      5.55 o 
  -9  10   3       12.45       10.39      4.95 o 
  -8  10   3       63.29       73.30     12.77 o 
  -7  10   3       48.22       52.09     12.42 o 
  -6  10   3       28.52       24.58      4.89 o 
  -5  10   3       16.37       15.54      3.48 o 
  -4  10   3      102.87       93.85      7.65 o 
  -3  10   3       52.01       52.12      6.22 o 
  -2  10   3        3.89        2.36      3.26 o 
  -1  10   3       95.68       82.82      8.57 o 
   0  10   3      556.14      596.71     16.94 o 
   1  10   3       24.00       23.17      4.44 o 
   2  10   3        0.59        8.09      3.67 o 
   3  10   3       85.30      109.79     20.14 o 
   4  10   3       12.59        6.42      2.81 o 
 -10  11   3        8.50       10.00      3.48 o 
  -9  11   3        4.41        8.53      2.65 o 
  -8  11   3       30.06       31.10      5.40 o 
  -7  11   3      170.48      172.14      8.54 o 
  -6  11   3       13.27       10.31      3.56 o 
  -5  11   3      281.13      261.68     14.83 o 
  -4  11   3      217.59      220.75     12.55 o 
  -3  11   3      181.80      170.41     11.11 o 
  -2  11   3      150.53      147.34     10.95 o 
  -1  11   3       60.33       50.43      7.56 o 
   0  11   3       27.56       25.30      7.59 o 
   1  11   3        0.41        4.50      2.02 o 
   2  11   3        1.24       11.20      3.12 o 
   3  11   3        6.44       11.35      3.42 o 
  -9  12   3        0.04        3.08      4.62 o 
  -8  12   3       14.41        7.41      2.83 o 
  -7  12   3      165.33      178.87     13.49 o 
  -6  12   3       49.63       29.23      7.52 o 
  -5  12   3       75.51       85.06      6.63 o 
  -4  12   3       37.27       57.34      6.16 o 
  -3  12   3        1.45        6.61      2.25 o 
  -2  12   3       32.50       39.69     10.62 o 
  -1  12   3       21.23       11.26      2.71 o 
   0  12   3       38.60       23.45      5.72 o 
   1  12   3        0.02        5.74      2.57 o 
  -6  13   3        0.37        7.72      3.24 o 
  -5  13   3       28.94       39.33      6.02 o 
  -4  13   3       19.08       14.69      4.96 o 
  -3  13   3       12.49        5.09      2.97 o 
  -1  13   3       12.45        9.85      5.25 o 
  -2 -13   4       16.01       20.82      9.16 o 
  -1 -13   4        0.03        6.01      5.32 o 
   0 -13   4      174.59      196.98     17.39 o 
   1 -13   4        0.00       17.47      7.10 o 
   2 -13   4        7.99       13.01      7.19 o 
   3 -13   4        0.12        8.53      4.21 o 
   4 -13   4        0.06       23.45      9.75 o 
   5 -13   4        1.89        4.59      4.14 o 
  -4 -12   4       23.82       38.58      8.14 o 
  -3 -12   4        2.34        9.67      6.08 o 
  -2 -12   4       39.58       44.48      8.21 o 
  -1 -12   4        4.26       12.14      6.23 o 
   0 -12   4       51.51       59.40      9.29 o 
   1 -12   4       17.70       15.38      8.16 o 
   2 -12   4        0.19       21.94      9.43 o 
   3 -12   4       46.25       46.95     10.83 o 
   4 -12   4        1.22       11.80      5.13 o 
   6 -12   4       10.64       16.35      6.32 o 
   7 -12   4       43.49       40.86      6.13 o 
  -6 -11   4        0.97        1.24      1.53 o 
  -5 -11   4        0.23        2.17      1.68 o 
  -4 -11   4       86.58       79.35      6.68 o 
  -3 -11   4       93.71       95.92      7.80 o 
  -2 -11   4        7.50        9.10      5.49 o 
  -1 -11   4      154.81      158.92     15.66 o 
   0 -11   4      286.53      281.31     12.59 o 
   1 -11   4       15.50       13.15      7.20 o 
   2 -11   4        9.30       16.95      7.30 o 
   3 -11   4       26.39       15.87      7.24 o 
   5 -11   4       38.44       36.25      6.35 o 
   6 -11   4       43.01       39.81      9.27 o 
   7 -11   4       21.77       27.94     10.85 o 
   8 -11   4        2.30        5.83      3.31 o 
  -7 -10   4       19.20       21.77      7.63 o 
  -6 -10   4       88.20       97.31      9.89 o 
  -5 -10   4        1.53        2.60      6.12 o 
  -4 -10   4        0.10        1.15      3.29 o 
  -3 -10   4       37.86       29.48      5.50 o 
  -2 -10   4       29.24       37.44     10.49 o 
  -1 -10   4       65.09       49.04      8.28 o 
   0 -10   4      176.65      160.65     10.98 o 
   1 -10   4       35.53       36.90      9.86 o 
   2 -10   4      309.40      298.39     21.53 o 
   3 -10   4       18.10       12.37      8.93 o 
   4 -10   4      146.19      156.45      8.86 o 
   5 -10   4       38.11       49.38     12.12 o 
   6 -10   4        0.78        4.52      4.11 o 
   7 -10   4       66.78       64.53     13.48 o 
   8 -10   4        6.97        2.43      2.85 o 
   9 -10   4       18.61       17.59      6.06 o 
  -8  -9   4        3.50       18.38      9.54 o 
  -7  -9   4        8.44        6.86      2.88 o 
  -6  -9   4        6.61       26.06      7.44 o 
  -5  -9   4      198.52      157.42     12.64 o 
  -4  -9   4       39.80       45.71      6.48 o 
  -3  -9   4       75.81       68.75      5.70 o 
  -2  -9   4       47.66       42.00      4.13 o 
  -1  -9   4        4.21        8.64      3.49 o 
   0  -9   4        0.22        4.49      4.14 o 
   1  -9   4       20.64       25.58      8.46 o 
   2  -9   4       35.69       22.71      6.35 o 
   3  -9   4      403.14      395.23     18.20 o 
   4  -9   4       31.56       29.06      6.32 o 
   5  -9   4      117.33      129.55     19.96 o 
   6  -9   4       84.93       70.51     14.50 o 
   7  -9   4        7.89       12.36      7.18 o 
   8  -9   4        7.53       17.63      7.30 o 
   9  -9   4        3.59        1.80      2.87 o 
  10  -9   4       18.56       17.57      6.93 o 
  -9  -8   4        6.44       14.88      5.05 o 
  -8  -8   4        2.69        9.45      3.45 o 
  -7  -8   4       17.24       20.12      5.47 o 
  -6  -8   4       72.42       83.80     10.26 o 
  -5  -8   4       34.39       25.58      4.88 o 
  -4  -8   4        3.66       10.87      4.68 o 
  -3  -8   4       25.83       23.89      4.38 o 
  -2  -8   4       69.64       83.97      5.38 o 
  -1  -8   4      522.89      493.55     10.62 o 
   1  -8   4        4.20        7.99      7.73 o 
   2  -8   4       91.92      103.35     11.39 o 
   3  -8   4       44.16       40.90      7.41 o 
   4  -8   4       51.17       74.00     14.80 o 
   5  -8   4      104.51       85.37     15.24 o 
   6  -8   4       89.60       88.12      6.85 o 
   7  -8   4        0.55        8.91      3.08 o 
   8  -8   4        9.21       14.25      3.74 o 
   9  -8   4        2.84        6.10      2.97 o 
  10  -8   4       12.96       11.07      5.56 o 
 -10  -7   4        0.03        7.58      3.44 o 
  -9  -7   4       34.53       38.85      6.51 o 
  -8  -7   4       14.05       17.32      6.85 o 
  -7  -7   4       19.72       20.52      4.88 o 
  -6  -7   4       16.84       16.10      4.99 o 
  -5  -7   4      134.54      115.32      9.89 o 
  -4  -7   4       30.77       39.64     10.34 o 
  -3  -7   4      209.31      208.44     10.73 o 
  -2  -7   4      287.24      309.58     22.32 o 
  -1  -7   4      493.35      534.30     17.86 o 
   0  -7   4     1098.19     1116.87     27.11 o 
   1  -7   4      248.86      251.80     18.57 o 
   2  -7   4      512.36      571.49     26.07 o 
   3  -7   4      315.95      410.22     18.16 o 
   4  -7   4      210.21      168.64     47.95 o 
   5  -7   4      166.59      187.58      7.28 o 
   6  -7   4      480.89      426.43     20.41 o 
   7  -7   4       17.82       20.67      7.26 o 
   8  -7   4       47.58       40.04      5.87 o 
   9  -7   4       16.61       15.32      3.97 o 
  10  -7   4       42.78       37.83      4.79 o 
 -11  -6   4       46.82       39.17      4.98 o 
 -10  -6   4       45.04       54.04      5.52 o 
  -9  -6   4      113.67      122.65      8.76 o 
  -8  -6   4        2.02        9.44      5.38 o 
  -7  -6   4       41.76       39.87      7.82 o 
  -6  -6   4      509.08      506.30     17.80 o 
  -5  -6   4        3.49       15.09      3.95 o 
  -4  -6   4       15.29       20.46      5.64 o 
  -3  -6   4      126.48      124.32      6.07 o 
  -2  -6   4        0.36        7.33      3.50 o 
  -1  -6   4       31.35       35.73      2.34 o 
   0  -6   4       76.33       69.66      3.66 o 
   1  -6   4      338.84      385.74     14.28 o 
   2  -6   4      371.97      402.75     23.27 o 
   3  -6   4     1075.29     1250.28     53.45 o 
   4  -6   4       71.48       62.72      4.59 o 
   5  -6   4        2.07       12.52      2.14 o 
   6  -6   4       33.05       39.98      4.99 o 
   7  -6   4        0.00       11.82      2.59 o 
   8  -6   4       11.58       16.90      4.62 o 
   9  -6   4       41.13       39.04      6.24 o 
  10  -6   4        0.00        7.61      2.33 o 
  11  -6   4       11.16       11.74      3.66 o 
 -11  -5   4       13.71       11.91      4.90 o 
 -10  -5   4       15.58       18.38     10.41 o 
  -9  -5   4       75.12       80.12     10.31 o 
  -8  -5   4      181.88      179.67     10.05 o 
  -7  -5   4        0.40        5.25      4.57 o 
  -6  -5   4       55.31       62.93      6.63 o 
  -5  -5   4        7.87       18.44      5.02 o 
  -4  -5   4       20.63       28.62      4.31 o 
  -3  -5   4        1.70        8.06      1.89 o 
  -2  -5   4     1605.53     1657.52     45.80 o 
  -1  -5   4      194.41      237.47      8.05 o 
   0  -5   4      196.93      196.65     14.66 o 
   1  -5   4       73.70       91.34     12.79 o 
   2  -5   4     1541.04     1449.28     40.35 o 
   3  -5   4       26.87       27.22      2.09 o 
   4  -5   4       80.69       87.08      4.15 o 
   5  -5   4      435.68      446.89     17.72 o 
   6  -5   4        3.65        6.93      3.58 o 
   7  -5   4      115.73      113.72      9.11 o 
   8  -5   4        2.03        9.89      7.12 o 
   9  -5   4        3.79       10.12      3.83 o 
  10  -5   4        8.32       11.12      3.13 o 
  11  -5   4        6.12        4.29      7.87 o 
 -12  -4   4        3.68        5.52      7.49 o 
 -11  -4   4        0.01       17.86      4.50 o 
 -10  -4   4       56.86       58.07      8.46 o 
  -9  -4   4        6.66       16.00      5.59 o 
  -8  -4   4       67.54       67.00      6.65 o 
  -7  -4   4      121.31      124.72     16.47 o 
  -6  -4   4     1015.51      973.64     26.68 o 
  -5  -4   4       17.32       10.99      9.74 o 
  -4  -4   4      119.94      115.00      5.88 o 
  -3  -4   4      266.39      320.85      8.89 o 
  -2  -4   4      584.08      639.23     15.61 o 
  -1  -4   4     1285.36     1292.68      9.23 o 
   0  -4   4       83.45       77.95      2.61 o 
   1  -4   4      153.30      168.04     10.66 o 
   2  -4   4       16.04       23.27      2.36 o 
   3  -4   4      989.67     1014.11     35.54 o 
   4  -4   4       42.09       55.02      3.73 o 
   5  -4   4       19.03       27.52      4.02 o 
   6  -4   4        4.97        8.65      3.37 o 
   7  -4   4       61.28       82.20      8.64 o 
   8  -4   4       61.32       67.97      5.65 o 
   9  -4   4        2.40       13.62      3.65 o 
  10  -4   4       41.35       44.31      6.53 o 
  11  -4   4        1.35        2.42      2.15 o 
 -12  -3   4       32.43       42.88      7.65 o 
 -11  -3   4        2.87        7.49      2.96 o 
 -10  -3   4       84.65       79.81     17.88 o 
  -9  -3   4        3.75        8.39      6.31 o 
  -8  -3   4      195.10      168.60      9.52 o 
  -7  -3   4       54.30       48.88      7.53 o 
  -6  -3   4      290.34      278.00     18.65 o 
  -5  -3   4      536.84      519.42     24.31 o 
  -4  -3   4        0.88        3.10      3.46 o 
  -3  -3   4        1.11        4.78      2.02 o 
  -2  -3   4     1529.08     1556.35     39.18 o 
  -1  -3   4       88.60       60.82      2.47 o 
   0  -3   4      902.14     1018.55     16.18 o 
   1  -3   4      470.96      436.80     13.56 o 
   2  -3   4        1.25        6.01      1.64 o 
   3  -3   4       39.75       39.92      4.01 o 
   4  -3   4       46.63       47.07      3.34 o 
   5  -3   4      348.60      337.95     11.47 o 
   6  -3   4      511.72      499.31     14.81 o 
   7  -3   4       28.02       41.49     11.55 o 
   8  -3   4       96.07      103.55      7.74 o 
   9  -3   4       32.74       32.55      9.23 o 
  10  -3   4      217.78      237.52     11.37 o 
  11  -3   4       41.80       16.73      5.75 o 
 -13  -2   4        3.66       14.68      5.23 o 
 -12  -2   4       43.37       58.19     18.96 o 
 -11  -2   4       76.71       74.22      7.63 o 
 -10  -2   4       44.55       42.46      6.36 o 
  -9  -2   4        5.97       15.24      6.60 o 
  -8  -2   4      159.45      158.17     12.30 o 
  -7  -2   4       69.40       68.66      5.43 o 
  -6  -2   4      168.08      203.83     12.68 o 
  -5  -2   4     1363.88     1354.18     26.91 o 
  -4  -2   4      771.70      870.67     18.42 o 
  -3  -2   4      376.43      326.18      9.17 o 
  -2  -2   4      615.51      633.94     13.92 o 
  -1  -2   4      760.32      760.43      8.87 o 
   0  -2   4      952.83      853.18     17.60 o 
   1  -2   4      497.01      526.54     10.90 o 
   2  -2   4      254.09      283.21      8.06 o 
   3  -2   4      159.83      156.90      6.34 o 
   4  -2   4     1994.53     2003.97     44.88 o 
   5  -2   4      152.82      151.48      7.82 o 
   6  -2   4      118.66      117.69     12.91 o 
   7  -2   4        8.83       11.61      5.73 o 
   8  -2   4      669.67      696.74     31.24 o 
   9  -2   4      235.85      228.61     13.30 o 
  10  -2   4      278.71      283.82     12.95 o 
  11  -2   4        7.02       11.21      3.39 o 
 -13  -1   4        3.17        8.93      2.92 o 
 -12  -1   4      189.62      171.47      9.36 o 
 -11  -1   4       73.00       75.86      9.29 o 
 -10  -1   4       78.35       69.09      6.25 o 
  -9  -1   4      468.03      497.42     26.04 o 
  -8  -1   4        0.86        3.12      5.09 o 
  -7  -1   4       67.20       62.70      5.55 o 
  -6  -1   4        9.65        8.15      7.67 o 
  -5  -1   4      660.03      568.61     14.64 o 
  -4  -1   4     1099.03     1141.15     23.09 o 
  -3  -1   4      270.15      263.45      7.82 o 
  -2  -1   4     3039.83     3029.31     49.65 o 
  -1  -1   4        0.00        1.61      0.75 o 
   0  -1   4      300.79      338.42     12.62 o 
   1  -1   4        0.76        3.27      0.96 o 
   2  -1   4     2419.31     2294.21     32.34 o 
   3  -1   4      219.51      233.48      7.84 o 
   4  -1   4       16.47       31.00      4.89 o 
   5  -1   4      113.19       89.47      5.56 o 
   6  -1   4      223.05      257.62     13.56 o 
   7  -1   4      132.92      144.13     11.83 o 
   8  -1   4       84.47       95.47     10.81 o 
   9  -1   4       39.03       40.91      6.07 o 
  10  -1   4       23.39       34.71      5.20 o 
  11  -1   4       27.10       17.26      4.32 o 
 -13   0   4        2.53        8.24      3.69 o 
 -12   0   4        0.03        5.70      2.61 o 
 -11   0   4      335.90      328.85      9.23 o 
 -10   0   4       35.82       29.12      5.04 o 
  -9   0   4       97.23      107.62      8.42 o 
  -8   0   4      154.29      172.15     19.65 o 
  -7   0   4       73.75       98.09      6.09 o 
  -6   0   4     1219.14     1224.76     50.43 o 
  -5   0   4      810.87      863.12     25.50 o 
  -4   0   4      426.45      437.61     12.82 o 
  -3   0   4      179.82      160.18      6.10 o 
  -2   0   4      715.50      692.40     16.97 o 
  -1   0   4       65.17       65.59      3.38 o 
   0   0   4       39.18       44.18      2.29 o 
   1   0   4      334.93      352.27      9.61 o 
   2   0   4      231.21      199.67      6.70 o 
   3   0   4       11.58       16.03      4.16 o 
   4   0   4     1842.84     2011.19     43.88 o 
   5   0   4        1.63        1.54      2.66 o 
   6   0   4      151.31      159.33      9.39 o 
   7   0   4      144.83      154.98      9.93 o 
   8   0   4      694.20      722.95     20.95 o 
   9   0   4      304.27      387.90     22.36 o 
  10   0   4       76.40       82.31      7.41 o 
 -13   1   4       12.00       20.87      5.83 o 
 -12   1   4       39.87       42.76     13.67 o 
 -11   1   4      138.59      129.32      5.90 o 
 -10   1   4       40.10       43.18      6.21 o 
  -9   1   4      263.51      246.60     13.62 o 
  -8   1   4        0.01        1.59      2.74 o 
  -7   1   4      505.06      446.34     16.23 o 
  -6   1   4     2285.89     2339.37     97.68 o 
  -5   1   4      504.71      496.46      5.66 o 
  -4   1   4        0.57        3.21      2.26 o 
  -3   1   4      724.66      735.40     23.86 o 
  -1   1   4      225.19      215.13      8.35 o 
   0   1   4     2339.88     2433.88     27.59 o 
   1   1   4     1167.29     1149.41     13.54 o 
   2   1   4       85.79      134.87      8.75 o 
   3   1   4      370.85      365.71     10.61 o 
   4   1   4       12.81       13.85      3.63 o 
   5   1   4      409.68      436.46     19.22 o 
   6   1   4        7.27       23.69      4.34 o 
   7   1   4      425.09      453.23     14.54 o 
   8   1   4        9.40       10.14      3.39 o 
   9   1   4        7.54       11.89     11.13 o 
  10   1   4       39.59       49.85     13.74 o 
 -13   2   4       34.10       27.98      4.97 o 
 -12   2   4       79.09       95.61      7.70 o 
 -11   2   4        2.64        2.07      2.54 o 
 -10   2   4      407.05      423.01     21.32 o 
  -9   2   4        0.25        7.93      2.79 o 
  -8   2   4      265.52      239.37     13.24 o 
  -7   2   4       31.93       16.29      3.25 o 
  -6   2   4      306.61      299.85      8.94 o 
  -5   2   4      760.46      757.31      7.00 o 
  -4   2   4      669.14      754.24     19.04 o 
  -3   2   4      686.68      631.21      6.11 o 
  -2   2   4     1783.39     1666.09    138.77 o 
  -1   2   4     2833.50     2889.41     28.28 o 
   0   2   4     2257.03     2313.37     53.02 o 
   1   2   4     1139.88     1114.50     26.61 o 
   2   2   4        3.07        6.86      1.82 o 
   3   2   4      164.14      170.41     13.59 o 
   4   2   4      380.71      358.70     12.44 o 
   5   2   4       19.42       33.84      7.75 o 
   6   2   4       89.57       99.29      8.70 o 
   7   2   4       12.11       18.43      4.20 o 
   8   2   4      140.81      124.13      9.16 o 
   9   2   4       43.80       51.47     10.45 o 
  10   2   4        1.49        8.24      8.07 o 
 -13   3   4        4.53        5.65      2.78 o 
 -12   3   4        9.87        3.47      5.64 o 
 -11   3   4        0.14        3.31      2.51 o 
 -10   3   4       25.59       34.22      5.05 o 
  -9   3   4      373.71      391.94     12.96 o 
  -8   3   4        1.34        3.92      2.41 o 
  -7   3   4        9.28       20.54      4.18 o 
  -6   3   4      806.87      885.94     21.20 o 
  -5   3   4      708.48      768.78     22.35 o 
  -4   3   4      553.52      507.14     14.13 o 
  -3   3   4      477.10      504.46     18.86 o 
  -2   3   4     1298.48     1286.71    101.88 o 
  -1   3   4      327.46      294.09     11.43 o 
   0   3   4      620.55      605.81     16.36 o 
   1   3   4      300.62      266.70     14.56 o 
   2   3   4       12.90       24.48      3.53 o 
   3   3   4        7.53       18.87      4.38 o 
   4   3   4        5.43       18.16      3.76 o 
   5   3   4       46.00       46.18      5.79 o 
   6   3   4      324.27      327.07     18.01 o 
   7   3   4       82.53       83.96     10.27 o 
   8   3   4       32.37       30.88      4.48 o 
   9   3   4        1.56       10.87     10.91 o 
 -13   4   4       13.39        7.40      3.30 o 
 -12   4   4        7.94       17.53      4.87 o 
 -11   4   4      165.19      178.66      7.52 o 
 -10   4   4     1039.18      986.65     53.52 o 
  -9   4   4      126.38      121.22     13.89 o 
  -8   4   4       14.56       18.42      6.19 o 
  -7   4   4      149.99      126.69      6.89 o 
  -6   4   4       25.73       25.97      3.06 o 
  -5   4   4     1355.05     1392.79     32.50 o 
  -4   4   4      313.61      350.98     16.45 o 
  -3   4   4       10.16        2.86      1.15 o 
  -2   4   4        1.20        6.55      0.90 o 
  -1   4   4     1073.44     1160.03     37.32 o 
   0   4   4      205.11      274.22      8.94 o 
   1   4   4      115.65      113.60      7.08 o 
   2   4   4      609.15      583.51     22.87 o 
   3   4   4      357.27      393.54     26.05 o 
   4   4   4      518.55      467.76     82.35 o 
   5   4   4       59.53       74.33      8.77 o 
   6   4   4       99.89       95.63      7.84 o 
   7   4   4       26.83       38.49     12.98 o 
   8   4   4        3.35       13.72      3.98 o 
   9   4   4       50.69       57.53     13.86 o 
 -13   5   4        3.76        6.14      2.73 o 
 -12   5   4       49.62       68.54     16.87 o 
 -11   5   4      167.64      182.90      7.53 o 
 -10   5   4       75.87       84.91      7.23 o 
  -9   5   4      400.91      386.06     12.87 o 
  -8   5   4       84.10       85.53      7.63 o 
  -7   5   4      600.61      586.17     37.56 o 
  -6   5   4      156.84      173.83      7.35 o 
  -5   5   4        1.78        4.15      1.89 o 
  -4   5   4      206.14      173.55     10.48 o 
  -3   5   4       28.83       22.21      3.25 o 
  -2   5   4     1652.00     1832.81     63.15 o 
  -1   5   4       82.88       90.84      5.25 o 
   0   5   4      254.24      215.13     10.83 o 
   1   5   4       32.66       43.05      3.84 o 
   2   5   4        0.17        2.99      2.32 o 
   3   5   4      501.51      581.74     28.29 o 
   4   5   4       25.65       20.71      4.22 o 
   5   5   4        9.13        6.23      2.87 o 
   6   5   4      191.04      179.81     11.04 o 
   7   5   4       38.15       35.27      9.98 o 
   8   5   4       14.70       11.25      3.70 o 
 -13   6   4       11.14       15.15      4.99 o 
 -12   6   4        0.97        9.46      3.05 o 
 -11   6   4      212.95      233.05     27.84 o 
 -10   6   4        3.08        6.40      2.60 o 
  -9   6   4      276.11      296.18     22.24 o 
  -8   6   4        1.74        7.47      8.13 o 
  -7   6   4       52.12       54.76      9.30 o 
  -6   6   4      228.15      231.68     11.45 o 
  -5   6   4      178.76      168.74     10.28 o 
  -4   6   4        3.22        8.94      2.44 o 
  -3   6   4      121.99      123.93      6.95 o 
  -2   6   4      564.95      564.41     14.70 o 
  -1   6   4      245.99      234.05     19.85 o 
   0   6   4        0.34        6.63      2.23 o 
   1   6   4      310.06      304.00     15.42 o 
   2   6   4        0.76        6.44      2.82 o 
   3   6   4       22.44       23.93      4.41 o 
   4   6   4       64.22       67.03      5.69 o 
   5   6   4      171.86      193.91      8.64 o 
   6   6   4        6.41       14.38      5.18 o 
   7   6   4       45.32       48.96      7.14 o 
   8   6   4       35.35       44.69      5.48 o 
 -13   7   4        5.59       11.01      3.09 o 
 -12   7   4       67.19       90.21      7.97 o 
 -11   7   4       68.87       62.12      6.61 o 
 -10   7   4        8.46       12.17      4.06 o 
  -9   7   4        1.08        6.81      4.15 o 
  -8   7   4      123.63      123.45     10.16 o 
  -7   7   4        0.13        4.22      2.46 o 
  -6   7   4        0.37        2.95      2.64 o 
  -5   7   4        2.82        2.79      1.50 o 
  -4   7   4        2.68        6.43      1.83 o 
  -3   7   4       95.99       80.03      6.34 o 
  -2   7   4      326.04      323.06     14.25 o 
  -1   7   4      679.78      663.07     57.29 o 
   0   7   4       38.69       36.26      3.25 o 
   1   7   4       31.40       25.31      6.51 o 
   2   7   4      444.52      436.16     17.40 o 
   3   7   4      257.51      288.39     13.66 o 
   4   7   4        0.01        5.36      3.61 o 
   5   7   4       47.68       40.81      5.85 o 
   6   7   4        4.09       12.98      3.69 o 
   7   7   4       86.66       88.15      7.45 o 
 -12   8   4       26.63       25.12      7.12 o 
 -11   8   4      303.86      283.19     51.81 o 
 -10   8   4      150.26      149.87     35.50 o 
  -9   8   4      138.54      125.23     15.23 o 
  -8   8   4       77.93       74.28     13.57 o 
  -7   8   4       28.73       21.98      3.63 o 
  -6   8   4       20.40       30.29      7.11 o 
  -5   8   4       33.04       32.45      5.63 o 
  -4   8   4       95.99       83.04      6.76 o 
  -3   8   4       14.19       16.79      3.84 o 
  -2   8   4       10.36       13.59      4.43 o 
  -1   8   4      406.84      339.87     24.72 o 
   0   8   4       87.22       79.44      9.39 o 
   1   8   4       89.58      109.32      9.26 o 
   2   8   4      669.28      743.47     25.97 o 
   3   8   4        5.00        5.98      4.40 o 
   4   8   4       10.70        7.82      4.97 o 
   5   8   4        8.12        6.76      2.85 o 
   6   8   4       32.63       17.13      4.87 o 
 -12   9   4       14.06       11.45      4.74 o 
 -11   9   4        4.99        8.14      2.93 o 
 -10   9   4       75.71       65.12      7.10 o 
  -9   9   4       27.41       26.41      5.37 o 
  -8   9   4        3.78        4.88      2.13 o 
  -7   9   4      151.90      154.63      7.70 o 
  -6   9   4       34.85       13.09      5.34 o 
  -5   9   4      118.70      116.78     10.34 o 
  -4   9   4      127.14      141.86     12.80 o 
  -3   9   4      526.10      479.81     26.05 o 
  -2   9   4       33.64       47.95      5.85 o 
  -1   9   4        2.79       10.60      3.17 o 
   0   9   4      343.80      349.58     14.59 o 
   1   9   4      162.29      164.42      8.11 o 
   2   9   4      188.47      194.78     13.38 o 
   3   9   4        0.18        7.26      3.32 o 
   4   9   4        9.25       10.41      3.06 o 
   5   9   4       27.05       30.51      4.76 o 
 -11  10   4       45.35       19.74      5.11 o 
 -10  10   4        4.49        5.92      5.79 o 
  -9  10   4        0.91        8.46      7.96 o 
  -8  10   4       94.42       90.27      6.61 o 
  -7  10   4       48.62       56.93     12.27 o 
  -6  10   4      219.26      212.19      6.69 o 
  -5  10   4      139.47      138.89      6.95 o 
  -4  10   4       22.27       13.12      3.71 o 
  -3  10   4       17.93       20.62      4.84 o 
  -2  10   4       50.61       52.22      7.10 o 
  -1  10   4       31.89       27.09      4.92 o 
   0  10   4        2.53       11.21      3.85 o 
   1  10   4        6.95        8.41      4.73 o 
   2  10   4      146.17      133.42     10.75 o 
   3  10   4        4.56        5.22      3.57 o 
   4  10   4        2.89        6.27      2.37 o 
 -10  11   4       16.06        9.16      2.64 o 
  -9  11   4        1.91        4.24      2.16 o 
  -8  11   4       14.65        9.64      5.20 o 
  -7  11   4       27.54       15.67      3.06 o 
  -6  11   4        7.35       15.55      6.95 o 
  -5  11   4       10.84       10.61      3.39 o 
  -4  11   4       17.71       15.93      5.66 o 
  -3  11   4       44.19       30.47      4.49 o 
  -2  11   4      146.52      146.10     11.58 o 
  -1  11   4       49.10       49.59      7.77 o 
   0  11   4        3.92        6.94      2.43 o 
   1  11   4        1.09        6.40      6.41 o 
   2  11   4       15.96       12.29      3.36 o 
  -9  12   4        0.04       15.96      6.46 o 
  -8  12   4        0.92        1.86      2.78 o 
  -7  12   4        2.18        8.46      3.91 o 
  -6  12   4       13.41       11.19      5.41 o 
  -5  12   4       96.82       89.98     10.01 o 
  -4  12   4        6.91        2.94      2.96 o 
  -3  12   4       25.41       33.88      6.90 o 
  -2  12   4        0.23        3.97      2.72 o 
  -1  12   4        8.29        6.74      3.25 o 
   0  12   4       13.48       15.05      7.18 o 
  -6  13   4        1.75       10.83      4.62 o 
  -5  13   4       46.70       43.81      6.31 o 
  -4  13   4        0.36        7.79      4.04 o 
  -3  13   4       61.57       73.00      8.99 o 
  -2 -13   5       21.91       36.48      9.02 o 
  -1 -13   5        1.16        1.26      4.87 o 
   0 -13   5        1.89        6.51      5.40 o 
   1 -13   5        4.32        1.87      4.93 o 
   2 -13   5       57.67       56.57     10.06 o 
   3 -13   5        0.14        3.73      4.11 o 
   4 -13   5       24.55       24.41      8.78 o 
   5 -13   5        1.43        7.00      4.15 o 
  -4 -12   5        0.16       34.87     10.14 o 
  -3 -12   5       60.34       64.36     10.83 o 
  -2 -12   5        1.41        9.59      8.08 o 
  -1 -12   5       36.07       45.57     10.51 o 
   0 -12   5        0.17        7.79      7.52 o 
   1 -12   5        2.04       18.25      7.24 o 
   2 -12   5        6.73        4.57      4.39 o 
   3 -12   5        9.56        3.47      4.20 o 
   4 -12   5       10.18       11.95      6.66 o 
   6 -12   5       26.63       34.51      6.50 o 
   7 -12   5       28.21       32.81      8.37 o 
  -6 -11   5       35.76       32.00     14.39 o 
  -5 -11   5       23.53       25.30      6.41 o 
  -4 -11   5       41.24       48.23      5.89 o 
  -3 -11   5       19.20       27.93      9.54 o 
  -2 -11   5      132.88      153.34     15.11 o 
  -1 -11   5      176.66      161.95     15.83 o 
   0 -11   5       18.83       25.28      8.07 o 
   1 -11   5       52.07       66.46     12.85 o 
   2 -11   5       21.09       12.66      6.46 o 
   3 -11   5       18.69       21.97      6.92 o 
   4 -11   5        8.53       19.79      8.08 o 
   5 -11   5      127.11      128.44     10.78 o 
   6 -11   5       14.43        9.67      5.38 o 
   7 -11   5       37.06       15.35      7.08 o 
   8 -11   5        2.33        5.43      3.14 o 
  -7 -10   5       71.98       87.93     15.22 o 
  -6 -10   5        7.69        4.81      7.17 o 
  -5 -10   5        0.06        6.49      2.20 o 
  -4 -10   5       90.08       88.46      6.48 o 
  -3 -10   5        6.15        7.89      2.56 o 
  -2 -10   5       45.20       43.11      6.39 o 
  -1 -10   5        5.63        2.66      4.16 o 
   0 -10   5        8.99       15.60      8.62 o 
   1 -10   5       96.63      112.33     14.78 o 
   2 -10   5      131.27      119.20     31.72 o 
   4 -10   5      304.56      348.17     12.84 o 
   5 -10   5        2.54        7.02      2.90 o 
   6 -10   5      158.50      129.28     28.07 o 
   7 -10   5        0.01       14.21      5.63 o 
   8 -10   5        1.22       11.25      6.78 o 
   9 -10   5       21.61       10.86      4.30 o 
  -8  -9   5        6.12        5.91      6.30 o 
  -7  -9   5       16.90       11.05      3.68 o 
  -6  -9   5       64.70       53.71      9.18 o 
  -5  -9   5        7.33        3.85      6.48 o 
  -4  -9   5        6.32       14.54      6.99 o 
  -3  -9   5      340.09      317.03     14.57 o 
  -2  -9   5      150.01      161.15     10.94 o 
  -1  -9   5       19.03       13.70      4.92 o 
   0  -9   5      109.83       88.02     11.79 o 
   1  -9   5       31.70       30.86      9.62 o 
   2  -9   5       22.56       17.14      5.63 o 
   3  -9   5       12.75       18.00      7.42 o 
   4  -9   5      298.36      349.22     29.82 o 
   5  -9   5      564.37      617.57     36.56 o 
   6  -9   5        0.16        9.81      3.33 o 
   7  -9   5       85.93       74.74     15.15 o 
   8  -9   5       36.51       18.30      6.44 o 
   9  -9   5        4.52        8.30      4.14 o 
  -9  -8   5       30.09       33.00      5.68 o 
  -8  -8   5        2.41        6.87      2.91 o 
  -7  -8   5       18.27       10.53      3.51 o 
  -6  -8   5        3.02        3.77      2.36 o 
  -5  -8   5      224.27      183.18      9.50 o 
  -4  -8   5        8.55       12.61      4.81 o 
  -3  -8   5        5.42        1.43      1.53 o 
  -2  -8   5       53.13       51.17      4.77 o 
  -1  -8   5      125.44      127.75     15.02 o 
   0  -8   5        1.93        8.53      5.50 o 
   1  -8   5      389.18      393.28     19.22 o 
   2  -8   5      214.13      231.20     15.67 o 
   3  -8   5       64.55       75.80     14.81 o 
   4  -8   5        0.05        3.78      1.53 o 
   5  -8   5       41.83       37.89      8.01 o 
   6  -8   5       15.99       13.98      4.27 o 
   7  -8   5        4.87        7.03      4.84 o 
   8  -8   5       50.39       63.55     14.11 o 
   9  -8   5        2.72        2.89      2.48 o 
  10  -8   5        3.65       12.40      6.96 o 
 -10  -7   5       78.06      118.12      9.32 o 
  -9  -7   5       66.20       69.29      6.70 o 
  -8  -7   5       32.79       40.93      9.10 o 
  -7  -7   5       33.09       41.09      5.87 o 
  -6  -7   5       30.15       32.03      5.75 o 
  -5  -7   5      325.25      296.16     10.81 o 
  -4  -7   5        0.14       11.55      4.68 o 
  -3  -7   5      140.07      126.62      6.00 o 
  -2  -7   5      101.69      113.04      7.79 o 
  -1  -7   5      128.23      122.13     13.76 o 
   0  -7   5      270.86      269.64     19.20 o 
   1  -7   5      218.38      246.77     19.24 o 
   2  -7   5      250.39      242.38     18.72 o 
   3  -7   5       36.47       59.91     11.65 o 
   4  -7   5      812.72      918.22     41.10 o 
   5  -7   5       58.60       70.83      4.77 o 
   6  -7   5       26.95       18.14      3.44 o 
   7  -7   5      113.14      122.46      7.30 o 
   8  -7   5        0.50       11.27      3.09 o 
   9  -7   5        8.16       10.47      4.62 o 
  10  -7   5        4.77       11.42      5.10 o 
 -11  -6   5      142.01      129.62     22.60 o 
 -10  -6   5       18.09       21.22      4.24 o 
  -9  -6   5       67.15       47.07      5.56 o 
  -8  -6   5      136.44      125.59      6.40 o 
  -7  -6   5      344.57      350.66     20.78 o 
  -6  -6   5      110.63      101.73      9.43 o 
  -5  -6   5        0.78        4.06      4.14 o 
  -4  -6   5      656.20      670.03     81.14 o 
  -3  -6   5        9.72       19.49      5.03 o 
  -2  -6   5       37.32       29.64      3.91 o 
  -1  -6   5      124.17      103.59      5.48 o 
   0  -6   5       12.39       24.57      7.39 o 
   1  -6   5        4.22        3.33      2.54 o 
   2  -6   5       15.88       28.29      7.58 o 
   3  -6   5      503.03      481.04     30.71 o 
   4  -6   5      238.87      242.72     10.27 o 
   5  -6   5      512.14      543.82     13.11 o 
   6  -6   5        8.85       11.60      2.35 o 
   7  -6   5        8.34       16.58      4.64 o 
   8  -6   5       12.75        7.92      1.97 o 
   9  -6   5        9.79       15.61      4.08 o 
  10  -6   5        0.70        6.64      2.80 o 
 -11  -5   5        9.90       15.31      4.65 o 
 -10  -5   5        0.01        7.96      4.11 o 
  -9  -5   5       53.50       43.06      6.26 o 
  -8  -5   5      114.14      119.29      9.48 o 
  -7  -5   5      254.82      258.43     10.25 o 
  -6  -5   5      896.24      876.42     28.28 o 
  -5  -5   5        7.22        9.90      3.00 o 
  -4  -5   5       14.22       18.09      3.61 o 
  -3  -5   5       43.36       44.23      3.01 o 
  -2  -5   5       29.28       18.74      3.14 o 
  -1  -5   5        1.49       15.83      4.54 o 
   0  -5   5     1599.08     1601.27     44.08 o 
   1  -5   5       17.78        6.92      2.67 o 
   2  -5   5       13.47       25.98      3.68 o 
   3  -5   5       54.05       69.01      7.14 o 
   4  -5   5      109.53       89.97      6.49 o 
   5  -5   5      130.05      135.99      8.59 o 
   6  -5   5        4.30        8.91      2.62 o 
   7  -5   5      149.73      181.68      9.91 o 
   8  -5   5       22.25       25.76      7.45 o 
   9  -5   5       20.80       22.04      5.06 o 
  10  -5   5       31.95       37.12      8.29 o 
 -12  -4   5       16.38       18.02      6.16 o 
 -11  -4   5       84.24       72.81      6.58 o 
 -10  -4   5        4.59        9.31      3.87 o 
  -9  -4   5       70.72       52.95      5.65 o 
  -8  -4   5      300.91      248.73      9.98 o 
  -7  -4   5      117.52      121.65      9.82 o 
  -6  -4   5      455.44      439.93     13.53 o 
  -5  -4   5      804.15      847.02     26.24 o 
  -4  -4   5      349.05      339.54     24.43 o 
  -3  -4   5      415.51      411.80     11.67 o 
  -2  -4   5      270.01      274.26     11.18 o 
  -1  -4   5      293.36      262.23      6.67 o 
   0  -4   5        4.32        3.05      2.38 o 
   1  -4   5      711.05      728.77     15.12 o 
   2  -4   5       47.96       69.01      4.12 o 
   3  -4   5        0.41        5.46      1.77 o 
   4  -4   5       51.78       45.76      3.31 o 
   5  -4   5        5.53        8.32      2.59 o 
   6  -4   5      235.88      260.99     18.03 o 
   7  -4   5       19.06       19.03      3.74 o 
   8  -4   5        7.43       24.85      8.97 o 
   9  -4   5       93.02      101.30     17.37 o 
  10  -4   5       80.91       69.06      5.47 o 
 -12  -3   5       40.18       66.70     20.03 o 
 -11  -3   5       31.61       40.02     12.24 o 
 -10  -3   5      359.37      378.04     21.92 o 
  -9  -3   5      168.82      177.31     12.46 o 
  -8  -3   5      423.60      424.30     14.78 o 
  -7  -3   5       26.61       18.46      5.10 o 
  -6  -3   5       67.79       62.15      5.37 o 
  -5  -3   5      160.96      146.07      9.67 o 
  -4  -3   5      372.33      331.31     10.29 o 
  -3  -3   5      852.92      864.84     19.01 o 
  -2  -3   5       31.50       25.07      2.31 o 
  -1  -3   5      664.51      734.93      8.71 o 
   0  -3   5      697.67      797.26     18.34 o 
   1  -3   5        4.79        3.84      1.40 o 
   2  -3   5      328.58      346.12     10.01 o 
   3  -3   5      340.65      303.75     18.39 o 
   4  -3   5      804.01      861.04     32.81 o 
   5  -3   5        0.69        6.62      2.35 o 
   6  -3   5        2.43        9.13      3.07 o 
   7  -3   5       13.07       14.83      4.08 o 
   8  -3   5        8.74        7.81      2.92 o 
   9  -3   5        8.08        9.05      5.16 o 
  10  -3   5       60.17       67.77     11.84 o 
 -13  -2   5       54.76       62.43     26.37 o 
 -12  -2   5        0.12        7.59      2.80 o 
 -11  -2   5        2.00        8.02      3.74 o 
 -10  -2   5       75.42       97.57      9.57 o 
  -9  -2   5      422.49      448.84     14.72 o 
  -8  -2   5       77.91       67.16      6.67 o 
  -7  -2   5      236.21      234.53     13.29 o 
  -6  -2   5       22.06       10.00      6.24 o 
  -5  -2   5        2.61        7.68      2.87 o 
  -4  -2   5      367.26      436.23      7.95 o 
  -3  -2   5     3699.05     3971.52     74.22 o 
  -2  -2   5      528.66      648.42      5.53 o 
  -1  -2   5      640.13      655.23      6.21 o 
   0  -2   5       38.89       56.87      5.05 o 
   1  -2   5      150.11      125.74     10.03 o 
   2  -2   5      411.62      343.29      7.35 o 
   3  -2   5      110.82      109.39      8.49 o 
   4  -2   5      182.64      214.49     10.26 o 
   5  -2   5      122.74      127.59      8.83 o 
   6  -2   5     1045.15     1110.66     31.95 o 
   7  -2   5        9.05       10.77      2.69 o 
   8  -2   5       15.25        9.91     10.15 o 
   9  -2   5        0.28        2.07      2.71 o 
  10  -2   5      346.53      317.05     18.85 o 
 -13  -1   5        0.00        7.84     11.73 o 
 -12  -1   5        7.10       10.84      3.30 o 
 -11  -1   5        3.58        6.71      3.56 o 
 -10  -1   5      267.83      278.45     13.96 o 
  -9  -1   5      586.22      599.47     37.45 o 
  -8  -1   5      249.84      252.33     13.91 o 
  -7  -1   5     1462.27     1517.55     45.73 o 
  -6  -1   5       86.88       91.13      5.91 o 
  -5  -1   5      292.94      297.98     14.04 o 
  -4  -1   5     2376.01     2477.00     63.47 o 
  -3  -1   5      572.26      529.03      9.02 o 
  -2  -1   5      138.91      156.54      5.77 o 
  -1  -1   5       25.38       21.59      2.20 o 
   0  -1   5     3080.96     3186.06     19.83 o 
   1  -1   5       62.65       56.45      3.63 o 
   2  -1   5      255.91      277.28     14.51 o 
   3  -1   5        8.97       12.85      2.47 o 
   4  -1   5      420.16      426.20     14.11 o 
   5  -1   5      168.07      189.57     10.45 o 
   6  -1   5        0.54        9.73      3.38 o 
   7  -1   5       41.68       32.05      5.16 o 
   8  -1   5        1.05       10.26      4.09 o 
   9  -1   5      156.60      166.09      9.04 o 
  10  -1   5       12.66       11.82      6.92 o 
 -13   0   5       69.53       62.14      8.55 o 
 -12   0   5        2.73        5.32      7.07 o 
 -11   0   5       52.33       57.35     17.09 o 
 -10   0   5      145.35      131.63     35.38 o 
  -9   0   5       94.27       88.35     10.18 o 
  -8   0   5      121.90      130.87      8.62 o 
  -7   0   5      108.86      123.14      7.40 o 
  -6   0   5     1015.36     1031.81     48.65 o 
  -5   0   5      195.76      247.38     10.21 o 
  -4   0   5     1223.74     1261.63     24.52 o 
  -3   0   5      189.09      193.38      6.03 o 
  -2   0   5     1184.35     1371.13     33.46 o 
  -1   0   5      297.66      300.13      8.63 o 
   0   0   5     1669.30     1673.12     35.71 o 
   1   0   5      571.53      573.26     12.64 o 
   2   0   5      386.57      419.88     10.16 o 
   3   0   5      326.16      338.50     11.59 o 
   4   0   5      104.71       96.15      6.01 o 
   5   0   5        0.01        9.72      2.94 o 
   6   0   5        1.23        7.06      5.38 o 
   7   0   5        7.72        7.35      4.38 o 
   8   0   5       67.02       72.44      7.61 o 
   9   0   5       75.36       95.90     20.02 o 
  10   0   5      187.76      190.92     21.07 o 
 -13   1   5       34.55       41.18      8.69 o 
 -12   1   5      251.40      257.16     15.72 o 
 -11   1   5        9.69       12.42     10.34 o 
 -10   1   5        4.28       14.24      4.00 o 
  -9   1   5      151.68      126.35     17.80 o 
  -8   1   5       74.62       58.25      8.87 o 
  -7   1   5       11.61       13.24      3.63 o 
  -6   1   5        6.56       10.80      2.46 o 
  -5   1   5      740.44      725.94      9.56 o 
  -4   1   5     6042.53     6533.02     61.98 o 
  -3   1   5      902.35      880.29     19.68 o 
  -1   1   5     1828.79     1703.37     43.88 o 
   0   1   5     1081.64     1033.41     15.95 o 
   1   1   5        0.20        1.30      0.98 o 
   2   1   5      552.09      583.48     17.14 o 
   3   1   5      441.50      415.84     11.00 o 
   4   1   5       32.64       24.82      3.78 o 
   5   1   5       12.23       18.96      6.22 o 
   6   1   5       58.84       60.23      9.15 o 
   7   1   5       14.45       19.52      4.41 o 
   8   1   5       13.04       15.28      4.23 o 
   9   1   5       62.44       54.73      5.89 o 
  10   1   5        4.04       16.14      6.72 o 
 -13   2   5        1.94       10.41      3.47 o 
 -12   2   5       14.48       10.82      4.19 o 
 -11   2   5      141.00      147.64      7.33 o 
 -10   2   5      350.11      347.11     12.22 o 
  -9   2   5      319.29      316.06     14.83 o 
  -8   2   5     1848.41     1752.67     60.70 o 
  -7   2   5      264.61      290.46     12.96 o 
  -6   2   5      869.27      837.22     16.88 o 
  -5   2   5       54.68       78.00      4.25 o 
  -4   2   5      656.96      768.78      6.24 o 
  -3   2   5     2246.43     2451.30     21.23 o 
  -2   2   5     1297.36     1536.41     22.93 o 
  -1   2   5        4.63        2.67      0.80 o 
   0   2   5     1140.52     1061.62     23.60 o 
   1   2   5     1014.01      975.73     16.48 o 
   2   2   5      686.38      673.89     23.60 o 
   3   2   5       22.74       25.36      4.53 o 
   4   2   5        1.20        6.48      2.66 o 
   5   2   5       89.19       90.77      7.95 o 
   6   2   5      561.37      604.85     26.05 o 
   7   2   5        4.61       14.17      3.86 o 
   8   2   5       67.02       86.95     14.93 o 
   9   2   5        0.07        6.52      3.43 o 
 -13   3   5       74.78       62.92      6.17 o 
 -12   3   5      341.65      373.98     21.73 o 
 -11   3   5      118.40      111.57      5.62 o 
 -10   3   5       41.96       35.27      8.20 o 
  -9   3   5      223.72      191.62      9.95 o 
  -8   3   5        5.49       12.03      3.31 o 
  -7   3   5     1180.28     1279.50     65.61 o 
  -6   3   5       11.90       12.74      4.56 o 
  -5   3   5      371.19      349.47     10.05 o 
  -3   3   5      280.49      358.03      8.90 o 
  -2   3   5        0.01        3.84      2.74 o 
  -1   3   5       80.54       73.73      4.17 o 
   0   3   5     1648.73     1707.02     50.43 o 
   1   3   5      411.37      336.48      9.53 o 
   2   3   5       28.24       25.48      3.61 o 
   3   3   5       87.38       85.39      7.61 o 
   4   3   5        2.59        4.45      2.30 o 
   5   3   5      121.22      131.38      8.96 o 
   6   3   5        0.60        2.72      3.60 o 
   7   3   5        4.46        6.09      7.01 o 
   8   3   5       81.73       89.47     29.44 o 
   9   3   5       18.45       27.99      4.37 o 
 -13   4   5       48.57       62.11     11.12 o 
 -12   4   5       76.17       91.00      7.68 o 
 -11   4   5       25.19       33.76     10.20 o 
 -10   4   5        1.16       11.36     11.46 o 
  -9   4   5      146.68      146.97     16.50 o 
  -8   4   5      615.42      614.20     24.62 o 
  -7   4   5      281.17      267.90     11.71 o 
  -6   4   5      104.72      113.03      6.76 o 
  -5   4   5      400.93      393.35     22.93 o 
  -3   4   5      700.88      694.50     21.04 o 
  -2   4   5        1.10        4.29      1.98 o 
  -1   4   5      134.68      162.35      7.93 o 
   0   4   5      354.86      307.17     14.91 o 
   1   4   5       32.59       40.67      6.86 o 
   2   4   5        6.98        7.05      2.01 o 
   3   4   5      302.21      305.32     17.48 o 
   4   4   5      191.67      201.25     10.01 o 
   5   4   5       91.84      101.16      9.68 o 
   6   4   5       30.02       30.73      5.32 o 
   7   4   5        0.66        4.63      2.27 o 
   8   4   5        7.45       13.67      4.91 o 
 -13   5   5       45.08       40.13      8.32 o 
 -12   5   5       65.99       89.41      6.91 o 
 -11   5   5       77.60       53.26     13.01 o 
 -10   5   5       45.80       47.61     10.53 o 
  -9   5   5      486.59      507.95     15.45 o 
  -8   5   5       24.55       20.89      3.30 o 
  -7   5   5        7.77       11.79      2.14 o 
  -6   5   5      381.86      395.45     16.68 o 
  -5   5   5      380.36      379.74     22.43 o 
  -4   5   5        5.21        3.17      1.09 o 
  -3   5   5       62.63       57.48      5.05 o 
  -2   5   5       27.51       22.12      2.74 o 
  -1   5   5       26.04       27.51      4.44 o 
   0   5   5      642.61      686.83     17.48 o 
   1   5   5      126.50      146.61      7.51 o 
   2   5   5        2.76        5.96      3.41 o 
   3   5   5        5.94        2.98      3.47 o 
   4   5   5       18.59       21.30      5.63 o 
   5   5   5      126.06      125.05     30.68 o 
   6   5   5        7.48       15.96      4.50 o 
   7   5   5       19.30       24.60      5.41 o 
   8   5   5       17.07       15.62      4.65 o 
 -13   6   5        7.73       11.79      5.39 o 
 -12   6   5       19.53       13.54      6.69 o 
 -11   6   5       47.18       38.79     12.80 o 
 -10   6   5       87.92       89.80      7.85 o 
  -9   6   5      169.57      170.29      8.97 o 
  -8   6   5      236.78      221.16     20.69 o 
  -7   6   5      237.40      229.05      9.80 o 
  -6   6   5        9.70        8.37      1.73 o 
  -5   6   5      146.52      150.30      8.85 o 
  -4   6   5      191.68      224.72      9.56 o 
  -3   6   5        2.52        6.37      3.83 o 
  -2   6   5      389.06      389.85     10.03 o 
  -1   6   5        0.96        3.06      1.08 o 
   0   6   5      486.14      507.26     12.00 o 
   1   6   5      338.69      296.96     14.94 o 
   2   6   5        3.92        7.51      3.55 o 
   3   6   5       31.27       33.64      6.17 o 
   4   6   5       17.50       19.95      5.96 o 
   5   6   5        1.14        5.34      2.94 o 
   6   6   5        4.20        7.02      2.92 o 
   7   6   5        7.68       11.31      5.83 o 
 -13   7   5        4.76        7.30      5.72 o 
 -12   7   5       12.22        9.75      3.04 o 
 -11   7   5       16.85       14.77      4.70 o 
 -10   7   5       77.09       78.04     13.14 o 
  -9   7   5        5.26        3.46      2.24 o 
  -8   7   5       12.48        8.61      4.54 o 
  -7   7   5       49.00       39.06      5.20 o 
  -6   7   5      519.56      529.18     19.33 o 
  -5   7   5      431.22      428.19      9.35 o 
  -4   7   5       72.50       75.32      5.05 o 
  -3   7   5        0.02        3.92      1.12 o 
  -2   7   5       33.31       42.66      4.84 o 
  -1   7   5       57.89       48.64     11.27 o 
   0   7   5       12.97       17.44      2.86 o 
   1   7   5      438.41      469.51     16.04 o 
   2   7   5      306.29      312.15     21.37 o 
   3   7   5       65.26       59.69      8.20 o 
   4   7   5      137.40      122.19     15.22 o 
   5   7   5        1.12       10.25      3.44 o 
   6   7   5        5.71       11.38      8.17 o 
 -12   8   5        3.77        5.05      6.79 o 
 -11   8   5      102.80       99.44     16.08 o 
 -10   8   5      129.46      127.93     28.16 o 
  -9   8   5      383.74      380.16     11.06 o 
  -8   8   5       55.28       60.36     11.31 o 
  -7   8   5      141.73      126.57     14.78 o 
  -6   8   5      348.75      293.85     15.15 o 
  -5   8   5      174.29      166.20     10.57 o 
  -4   8   5      172.67      173.48     10.78 o 
  -3   8   5       67.89       64.72      8.79 o 
  -2   8   5       66.29       46.05     11.10 o 
  -1   8   5       20.95       18.60      8.13 o 
   0   8   5        4.31        7.60      3.21 o 
   1   8   5      113.83      121.41     14.83 o 
   2   8   5      133.80      121.88     12.94 o 
   3   8   5       11.45       17.85      4.95 o 
   4   8   5      194.46      180.21     33.81 o 
   5   8   5        1.21        3.27      3.80 o 
 -12   9   5       27.34        3.50      2.35 o 
 -11   9   5       38.32       42.50     13.53 o 
 -10   9   5       10.53       12.72      6.41 o 
  -9   9   5       58.20       84.60     31.92 o 
  -8   9   5      121.51       83.57      9.54 o 
  -7   9   5        0.15        4.85      7.81 o 
  -6   9   5       23.37       15.67      3.48 o 
  -5   9   5      258.87      248.99     11.54 o 
  -4   9   5       43.79       37.66      5.18 o 
  -3   9   5       20.62        7.93      3.20 o 
  -2   9   5        1.15        2.61      1.39 o 
  -1   9   5      190.59      194.36      8.25 o 
   0   9   5       72.47       79.71     10.51 o 
   1   9   5        3.82        6.66      2.55 o 
   2   9   5       14.45        9.31      2.92 o 
   3   9   5       10.03       13.41      4.53 o 
   4   9   5        2.13        8.92      4.42 o 
 -11  10   5       41.33       33.26      6.93 o 
 -10  10   5       46.18       33.51      6.83 o 
  -9  10   5       25.52       11.09      5.33 o 
  -8  10   5        6.56       10.94      3.69 o 
  -7  10   5        4.03        6.40      2.87 o 
  -6  10   5      131.11      125.64      7.97 o 
  -5  10   5      162.73      137.80     10.86 o 
  -4  10   5      188.10      208.60      6.72 o 
  -3  10   5       15.84       13.94      3.38 o 
  -2  10   5       13.21       15.69      3.54 o 
  -1  10   5        5.15        7.31      3.58 o 
   0  10   5       33.49       45.19      6.38 o 
   1  10   5        3.28        9.70      2.79 o 
   2  10   5        3.16        4.52      2.87 o 
   3  10   5        6.87       10.89      5.30 o 
 -10  11   5        0.76        7.91      4.24 o 
  -9  11   5        2.10       10.58      6.43 o 
  -8  11   5        6.08       11.35      4.30 o 
  -7  11   5        3.30       12.96      5.71 o 
  -6  11   5        1.94       12.44      6.23 o 
  -5  11   5        0.09       11.40      5.50 o 
  -4  11   5       41.94       63.56      7.01 o 
  -3  11   5        0.11       11.69      3.90 o 
  -2  11   5       43.49       30.60      8.36 o 
  -1  11   5        6.35        4.81      2.30 o 
   0  11   5        1.68        1.98      2.04 o 
   1  11   5        6.76       21.56      7.53 o 
  -8  12   5       19.67       16.41      6.26 o 
  -7  12   5       11.50       24.47      8.15 o 
  -6  12   5       12.51       16.90      6.67 o 
  -5  12   5        4.11        8.38      4.90 o 
  -3  12   5       17.36       30.53      9.94 o 
  -2  12   5        0.42        3.92      4.00 o 
  -1  12   5        1.73        4.87      2.25 o 
  -2 -13   6       22.09       18.69      7.37 o 
  -1 -13   6       80.03       93.70     12.72 o 
   0 -13   6       46.32       50.91      9.97 o 
   1 -13   6        2.49       23.72     11.06 o 
   2 -13   6       30.95       42.39      9.14 o 
   3 -13   6        0.80       -0.33      4.13 o 
   4 -13   6        1.53        8.19      4.87 o 
  -3 -12   6       34.25       29.17     11.96 o 
  -2 -12   6        2.21       21.79      9.87 o 
  -1 -12   6      106.61      142.29     16.49 o 
   0 -12   6       41.38       35.52     10.13 o 
   1 -12   6        9.16       10.91      6.80 o 
   2 -12   6       36.28       45.84      9.11 o 
   3 -12   6        5.33       10.94      5.33 o 
   4 -12   6        0.00        9.43      5.14 o 
   5 -12   6       25.50       53.29      7.81 o 
   6 -12   6       72.38       67.06      9.46 o 
  -6 -11   6        3.51        4.68      4.95 o 
  -5 -11   6        2.77        7.39      5.89 o 
  -4 -11   6        5.96       19.81      8.31 o 
  -3 -11   6        7.32       31.14      9.95 o 
  -2 -11   6       13.08       28.05      8.42 o 
  -1 -11   6      120.68       84.01     11.30 o 
   0 -11   6       30.03       41.06      9.96 o 
   1 -11   6      161.34      149.73     16.00 o 
   2 -11   6        2.19        4.69      6.90 o 
   3 -11   6       17.90       21.55      8.23 o 
   4 -11   6       15.45       23.48      6.18 o 
   5 -11   6       29.38       22.76      5.89 o 
   6 -11   6       22.98       16.30      6.16 o 
   7 -11   6      172.11      125.55     34.27 o 
  -7 -10   6        0.37        5.08      4.84 o 
  -6 -10   6        0.41        9.82     13.94 o 
  -5 -10   6       56.56       74.32      9.03 o 
  -4 -10   6        9.21        8.34      7.28 o 
  -3 -10   6       94.67       89.14      6.24 o 
  -2 -10   6      177.11      202.65     13.12 o 
  -1 -10   6       59.43       60.76     10.50 o 
   0 -10   6      121.10      161.72     12.51 o 
   1 -10   6       76.81      121.47     32.39 o 
   2 -10   6        5.87       13.09      5.10 o 
   3 -10   6      130.38      123.42      7.87 o 
   4 -10   6       93.43       96.24      9.70 o 
   5 -10   6       24.92       26.94      6.80 o 
   6 -10   6       89.40       77.43     14.07 o 
   7 -10   6       14.06       14.48      7.19 o 
   8 -10   6       34.15       27.08      9.57 o 
  -8  -9   6       79.66      100.40      8.09 o 
  -7  -9   6       40.46       34.42      5.40 o 
  -6  -9   6      104.15      102.85     12.17 o 
  -5  -9   6        1.26        4.75      2.17 o 
  -4  -9   6       11.14        9.68      3.51 o 
  -3  -9   6      199.53      218.50     14.22 o 
  -2  -9   6       79.32       75.24      9.23 o 
  -1  -9   6      384.78      372.25     20.14 o 
   0  -9   6      377.61      393.55     20.59 o 
   1  -9   6        2.26        2.26      5.26 o 
   3  -9   6        0.33        8.84      5.21 o 
   4  -9   6        6.97        9.72      4.05 o 
   5  -9   6        0.00        0.59      3.70 o 
   6  -9   6      334.64      337.26     39.14 o 
   7  -9   6      180.74      161.99     26.29 o 
   8  -9   6        0.02        3.72      3.62 o 
  -9  -8   6       96.03      107.80     12.49 o 
  -8  -8   6        3.31       13.34      4.05 o 
  -7  -8   6       30.06        9.70      6.34 o 
  -6  -8   6        8.95        6.10      2.80 o 
  -5  -8   6      311.86      231.96     11.00 o 
  -4  -8   6      215.49      163.17     10.25 o 
  -3  -8   6      184.43      138.11      9.11 o 
  -2  -8   6       12.42       12.76      4.31 o 
  -1  -8   6       20.00       12.85      1.91 o 
   0  -8   6        8.93        7.73      5.28 o 
   1  -8   6      114.80       98.29     11.55 o 
   2  -8   6       45.70       52.83     11.07 o 
   3  -8   6      379.82      353.60     26.23 o 
   4  -8   6      108.04      142.10     22.99 o 
   5  -8   6       58.81       63.83     12.27 o 
   6  -8   6       43.45       45.38      8.93 o 
   7  -8   6       26.47       26.33      7.69 o 
   8  -8   6        8.80       15.41      5.28 o 
   9  -8   6        0.27        3.20      3.05 o 
 -10  -7   6       14.59       18.37      5.26 o 
  -9  -7   6        1.60        9.14      6.37 o 
  -8  -7   6       41.05       51.65      6.22 o 
  -7  -7   6      190.76      177.17      9.47 o 
  -6  -7   6        3.45        6.52      3.25 o 
  -5  -7   6       94.58      101.44     11.46 o 
  -4  -7   6      621.40      566.67     45.63 o 
  -3  -7   6      631.73      601.13     25.57 o 
  -2  -7   6        8.02       11.07      2.25 o 
  -1  -7   6      118.85      127.29      8.45 o 
   0  -7   6       74.12       93.82     13.69 o 
   1  -7   6      115.42      110.14     11.85 o 
   2  -7   6      131.74      154.67     14.34 o 
   3  -7   6        0.67        6.10      3.16 o 
   4  -7   6       36.39       33.51      8.41 o 
   5  -7   6       18.08       19.30      3.14 o 
   6  -7   6       89.32       96.88      8.45 o 
   7  -7   6        1.38        1.55      5.30 o 
   8  -7   6        0.59        1.64      3.05 o 
   9  -7   6       60.79       61.47     12.73 o 
 -11  -6   6        4.57        6.28      3.59 o 
 -10  -6   6        8.02       20.29      5.70 o 
  -9  -6   6      441.59      413.94     12.81 o 
  -8  -6   6       45.58       33.71      9.78 o 
  -7  -6   6      295.62      257.22     16.97 o 
  -6  -6   6      490.74      435.01     14.29 o 
  -5  -6   6      766.06      690.68     20.60 o 
  -4  -6   6      518.84      442.69     20.28 o 
  -3  -6   6      147.66      156.50      7.27 o 
  -2  -6   6      400.66      377.41     15.71 o 
  -1  -6   6       57.88       11.89     20.31 o 
   0  -6   6      223.60      239.09     17.65 o 
   1  -6   6       69.25      102.45      8.72 o 
   2  -6   6      107.55      105.69     20.64 o 
   3  -6   6       37.47       31.08      4.87 o 
   4  -6   6        5.38        7.84      1.30 o 
   5  -6   6       87.93       78.90      4.50 o 
   6  -6   6       14.35        7.45      4.44 o 
   7  -6   6       44.01       51.51      6.95 o 
   8  -6   6       51.79       42.73      4.90 o 
   9  -6   6        0.70        5.88      2.34 o 
  10  -6   6        2.26        6.60      3.34 o 
 -11  -5   6       24.43       31.81      5.37 o 
 -10  -5   6       71.57       86.58     12.15 o 
  -9  -5   6       29.84       32.78      6.18 o 
  -8  -5   6      170.01      136.40      9.62 o 
  -7  -5   6      103.94       96.28      8.93 o 
  -6  -5   6      532.48      545.83     17.57 o 
  -5  -5   6      414.77      380.67     25.25 o 
  -4  -5   6      900.46      913.60     22.81 o 
  -3  -5   6       98.95       97.47      4.69 o 
  -2  -5   6       19.02       13.49      2.36 o 
  -1  -5   6        6.94        5.87      4.15 o 
   0  -5   6       52.10       49.27      3.71 o 
   1  -5   6      177.61      191.77     12.49 o 
   2  -5   6      738.59      704.57     21.43 o 
   3  -5   6       12.40       10.28      1.46 o 
   4  -5   6       11.13       13.42      1.93 o 
   5  -5   6      130.67      127.65     16.15 o 
   6  -5   6       91.91      100.28     16.54 o 
   7  -5   6       22.15       32.22      9.95 o 
   8  -5   6        3.34        4.98      2.55 o 
   9  -5   6       26.20       23.76      4.06 o 
  10  -5   6        9.79       18.23      5.05 o 
 -12  -4   6       10.78       32.98     18.55 o 
 -11  -4   6        5.12       16.06      3.73 o 
 -10  -4   6        0.01       23.43      7.79 o 
  -9  -4   6       40.57       31.03      6.36 o 
  -8  -4   6       18.95       25.11      5.13 o 
  -7  -4   6      368.62      332.16     39.38 o 
  -6  -4   6      575.97      480.81     22.85 o 
  -5  -4   6      175.12      167.79     12.62 o 
  -4  -4   6      296.72      287.96     15.18 o 
  -3  -4   6      541.86      553.72     13.66 o 
  -2  -4   6      393.85      355.52     12.47 o 
  -1  -4   6     1357.95     1451.18     46.99 o 
   0  -4   6      117.80      129.72      8.82 o 
   1  -4   6      584.30      500.39     23.51 o 
   2  -4   6        1.49        3.56      1.80 o 
   3  -4   6      442.21      482.05     14.49 o 
   4  -4   6       15.52       15.57      2.14 o 
   5  -4   6        6.00       11.38      3.09 o 
   6  -4   6       89.39       91.66     12.49 o 
   7  -4   6        9.17       11.96      4.38 o 
   8  -4   6      162.50      173.39     15.13 o 
   9  -4   6        0.19        6.78      5.25 o 
  10  -4   6       17.07       34.57      6.86 o 
 -12  -3   6      103.79      121.77     11.92 o 
 -11  -3   6       10.03       24.62      9.11 o 
 -10  -3   6        2.29        8.19      7.13 o 
  -9  -3   6       25.79       18.36      4.01 o 
  -8  -3   6      448.53      455.36     15.21 o 
  -7  -3   6     1213.23     1221.16     30.52 o 
  -6  -3   6      564.14      548.80     18.03 o 
  -5  -3   6      288.97      253.15     15.28 o 
  -4  -3   6       45.13       53.21      5.75 o 
  -3  -3   6      745.98      725.79     12.42 o 
  -2  -3   6      154.72      195.70      8.24 o 
  -1  -3   6      674.87      724.52      6.74 o 
   0  -3   6      486.56      449.69     14.82 o 
   1  -3   6      559.67      559.06     17.32 o 
   2  -3   6       49.57       68.59      4.75 o 
   3  -3   6        3.17        8.57      1.78 o 
   4  -3   6      156.68      167.32     10.50 o 
   5  -3   6      181.09      176.44     11.85 o 
   6  -3   6      130.99      142.10      9.07 o 
   7  -3   6       19.00       17.49      3.56 o 
   8  -3   6        2.02        5.83      2.53 o 
   9  -3   6        0.04       13.90      4.08 o 
  10  -3   6        4.02        7.19      2.66 o 
 -13  -2   6       15.03       13.70      4.23 o 
 -12  -2   6       11.92       14.80      4.50 o 
 -11  -2   6       73.08       70.37      7.53 o 
 -10  -2   6       60.65       47.44      6.20 o 
  -9  -2   6       94.58       93.31      7.45 o 
  -8  -2   6       53.31       45.29     10.94 o 
  -7  -2   6      212.51      216.25     12.39 o 
  -6  -2   6        9.07        4.04      4.69 o 
  -5  -2   6      372.97      361.48     20.41 o 
  -4  -2   6      397.74      428.88     10.51 o 
  -3  -2   6        5.64       20.80      2.49 o 
  -2  -2   6       37.85       42.06      2.65 o 
  -1  -2   6     1581.49     1700.11     42.54 o 
   0  -2   6      138.83      130.18      9.26 o 
   1  -2   6       61.43       60.17      3.24 o 
   2  -2   6      157.33      175.00      9.46 o 
   3  -2   6        0.93        4.50      1.74 o 
   4  -2   6       24.50       19.93      3.29 o 
   5  -2   6        1.31        4.45      3.45 o 
   6  -2   6       16.62       20.21      3.36 o 
   7  -2   6        4.61        8.73      3.05 o 
   8  -2   6       93.31       89.59      6.89 o 
   9  -2   6        6.85       17.41      5.20 o 
  10  -2   6       20.30       13.81      3.72 o 
 -13  -1   6        3.94        9.14      6.73 o 
 -12  -1   6        1.98        5.56      2.81 o 
 -11  -1   6        1.56       17.31      5.52 o 
 -10  -1   6      229.14      224.74     18.83 o 
  -9  -1   6       17.71       27.88      6.09 o 
  -8  -1   6       11.07       16.04      6.26 o 
  -7  -1   6      489.06      447.75     15.77 o 
  -6  -1   6      235.02      223.23     14.04 o 
  -5  -1   6     1573.44     1632.53     53.61 o 
  -4  -1   6        3.00        5.91      2.57 o 
  -3  -1   6      125.95      167.15      5.82 o 
  -2  -1   6     7638.78     9210.21     51.31 o 
  -1  -1   6      103.20       82.31      4.26 o 
   0  -1   6      265.42      328.12      6.10 o 
   1  -1   6       76.77       73.91      5.74 o 
   2  -1   6     1266.34     1214.45     23.53 o 
   3  -1   6        6.90        6.75      2.17 o 
   4  -1   6      138.45      134.99     10.56 o 
   5  -1   6       18.50       28.89      5.19 o 
   6  -1   6        9.36       17.08      3.22 o 
   7  -1   6       15.20       14.04      3.77 o 
   8  -1   6       21.84       15.44      4.15 o 
   9  -1   6        0.01        9.02      3.25 o 
 -13   0   6        0.70        5.40      5.87 o 
 -12   0   6       44.77       54.10     11.92 o 
 -11   0   6      217.66      201.27      7.54 o 
 -10   0   6       20.88       14.31      3.94 o 
  -9   0   6      185.72      202.75     12.89 o 
  -8   0   6      634.22      612.02     16.77 o 
  -7   0   6      195.31      208.93     10.85 o 
  -6   0   6     1192.89     1214.72     43.19 o 
  -5   0   6        0.11        8.57      3.37 o 
  -4   0   6     2474.18     2589.40     30.78 o 
  -3   0   6      320.28      406.53      9.27 o 
  -2   0   6     1645.13     1750.87     31.63 o 
  -1   0   6       44.81       59.48      3.00 o 
   0   0   6      963.28      924.39     25.08 o 
   1   0   6       66.82       44.75      4.14 o 
   2   0   6      954.99      945.08     60.16 o 
   3   0   6      226.46      226.25     10.90 o 
   4   0   6       98.42      100.48      7.64 o 
   5   0   6       33.23       29.68      5.03 o 
   6   0   6       16.02       18.84      6.71 o 
   7   0   6        1.30       16.49      4.47 o 
   8   0   6       87.12       93.12      6.45 o 
   9   0   6        0.63        8.88      3.00 o 
 -13   1   6       29.89       22.93      9.70 o 
 -12   1   6       30.69       25.65      4.45 o 
 -11   1   6       28.70       24.98      5.35 o 
 -10   1   6      700.44      663.94     34.00 o 
  -9   1   6      297.86      284.90     21.57 o 
  -8   1   6       23.31       16.79      3.84 o 
  -7   1   6        7.92       11.68      3.65 o 
  -6   1   6        4.93        6.45      5.24 o 
  -5   1   6      650.64      633.22     10.93 o 
  -4   1   6      205.94      194.18      7.57 o 
  -3   1   6       16.68       41.90      3.76 o 
  -2   1   6     1977.57     1942.71     67.64 o 
  -1   1   6      518.67      471.61      5.45 o 
   0   1   6      491.30      474.68     14.96 o 
   1   1   6     1054.98      973.28     16.62 o 
   2   1   6       23.66       20.25      4.37 o 
   3   1   6      142.62      130.51      7.86 o 
   4   1   6       48.86       66.04     17.49 o 
   5   1   6      229.05      232.94      8.88 o 
   6   1   6       17.78       23.72      6.68 o 
   7   1   6       12.76       15.40      8.98 o 
   8   1   6       29.39       24.02      5.72 o 
   9   1   6        0.43        9.58      5.77 o 
 -13   2   6        3.77        7.94      4.29 o 
 -12   2   6       64.29       62.33      6.03 o 
 -11   2   6        1.66        8.94      6.76 o 
 -10   2   6        2.36        2.96      7.19 o 
  -9   2   6        7.81        7.97      3.23 o 
  -8   2   6      293.76      254.75     13.65 o 
  -7   2   6      156.47      152.81     12.25 o 
  -6   2   6     1889.92     1988.79     42.16 o 
  -5   2   6      510.60      535.16     17.76 o 
  -4   2   6      763.84      755.94     35.70 o 
  -3   2   6       17.42        8.56      3.49 o 
  -2   2   6      696.49      831.58     24.56 o 
  -1   2   6      794.76      762.37     12.44 o 
   0   2   6      222.99      303.42      9.44 o 
   1   2   6       18.39       21.61      2.61 o 
   2   2   6       38.86       29.50      3.85 o 
   3   2   6       58.28       59.70     12.93 o 
   4   2   6       56.14       43.36      5.18 o 
   5   2   6       46.32       40.97      5.55 o 
   6   2   6        0.87        3.24      2.32 o 
   7   2   6       48.77       46.82      7.94 o 
   8   2   6       53.82       77.10      7.04 o 
 -13   3   6       78.05       82.28      7.25 o 
 -12   3   6        8.23       12.38      4.21 o 
 -11   3   6      128.54      117.27     13.69 o 
 -10   3   6      399.34      385.07     17.51 o 
  -9   3   6      406.63      408.05     13.39 o 
  -8   3   6        7.12        5.38      5.99 o 
  -7   3   6      523.39      504.90     30.39 o 
  -6   3   6        0.14        8.19      5.72 o 
  -5   3   6      436.04      426.70     21.11 o 
  -4   3   6      162.51      168.86     10.95 o 
  -3   3   6      286.41      250.34     13.41 o 
  -2   3   6      408.23      354.27     21.92 o 
  -1   3   6        1.09        4.10      1.35 o 
   0   3   6        5.89       10.71      2.99 o 
   1   3   6       34.51       43.76      3.08 o 
   2   3   6      591.06      532.62     33.91 o 
   3   3   6      133.70      134.01      7.40 o 
   4   3   6       13.37       17.04      5.97 o 
   5   3   6       13.90       16.46      4.11 o 
   6   3   6        5.36       13.16      8.33 o 
   7   3   6       26.05       23.69      5.96 o 
   8   3   6        0.22       10.73      7.31 o 
 -13   4   6        9.66       17.69      7.48 o 
 -12   4   6      103.10      125.33      9.73 o 
 -11   4   6       38.99       33.41      6.13 o 
 -10   4   6      203.79      197.85     19.17 o 
  -9   4   6      189.45      175.31     14.24 o 
  -8   4   6      232.30      239.74     17.21 o 
  -7   4   6       26.80       34.64      5.83 o 
  -6   4   6       61.81       74.02      4.98 o 
  -4   4   6        3.41        2.38      4.32 o 
  -3   4   6     1294.14     1474.09     48.08 o 
  -2   4   6      194.47      238.68     30.46 o 
  -1   4   6      160.87      159.10      6.54 o 
   0   4   6      352.69      355.06     10.39 o 
   1   4   6       13.26       15.58      3.36 o 
   2   4   6      577.94      540.50     19.99 o 
   3   4   6       29.57       26.90      4.62 o 
   4   4   6        1.90        7.85      3.29 o 
   5   4   6       24.79       23.22      5.30 o 
   6   4   6       65.78       77.59     17.57 o 
   7   4   6        1.94       14.22      5.30 o 
   8   4   6       17.93       11.57      3.79 o 
 -13   5   6       24.11       23.09      5.92 o 
 -12   5   6       68.96       75.91      5.93 o 
 -11   5   6      110.23      116.44      8.15 o 
 -10   5   6        2.50        1.10      1.93 o 
  -9   5   6       21.67       13.56      5.13 o 
  -8   5   6       48.07       43.20      6.68 o 
  -7   5   6      303.36      297.21     18.27 o 
  -6   5   6       70.83       72.90      7.08 o 
  -5   5   6      102.31      112.89      9.44 o 
  -4   5   6     1751.61     1689.61     71.44 o 
  -3   5   6      119.25      131.86     18.65 o 
  -2   5   6      116.47      125.58     16.27 o 
  -1   5   6       21.86       26.57      2.79 o 
   0   5   6       17.22       20.90      3.74 o 
   1   5   6        4.77        5.33      1.84 o 
   2   5   6      112.65      111.41     10.37 o 
   3   5   6      303.40      324.53     17.77 o 
   4   5   6      112.67      121.68      5.93 o 
   5   5   6       11.74       17.23      4.45 o 
   6   5   6        1.81       20.39      4.01 o 
   7   5   6        2.56       11.11      6.43 o 
 -13   6   6       15.15       16.25      4.57 o 
 -12   6   6       31.87       34.70      5.30 o 
 -11   6   6        3.67        4.55      3.39 o 
 -10   6   6       53.90       48.65      6.62 o 
  -9   6   6       42.46       48.10      5.95 o 
  -8   6   6      251.78      244.75      8.61 o 
  -7   6   6      252.61      232.30     12.98 o 
  -6   6   6      218.62      218.10     11.80 o 
  -5   6   6      495.00      470.38     12.40 o 
  -4   6   6      213.11      200.15     15.58 o 
  -3   6   6        4.78        8.71      3.01 o 
  -2   6   6       27.25       34.61      4.22 o 
  -1   6   6        8.03        6.07      1.38 o 
   0   6   6      261.34      281.89     11.40 o 
   1   6   6        7.07        8.92      2.04 o 
   2   6   6      122.38      126.03     12.58 o 
   3   6   6       72.27       75.88     10.37 o 
   4   6   6       65.89       61.41     10.75 o 
   5   6   6       28.22       24.20      4.30 o 
   6   6   6        4.70        6.83      4.12 o 
 -13   7   6       45.53       32.87      9.84 o 
 -12   7   6      103.37       82.27     29.79 o 
 -11   7   6        8.11        7.55      2.74 o 
 -10   7   6       53.97       38.27      8.82 o 
  -9   7   6      361.06      398.15     21.11 o 
  -8   7   6      150.68      154.79     13.73 o 
  -7   7   6        5.95        5.78      2.26 o 
  -6   7   6       11.76        9.97      2.56 o 
  -5   7   6        6.98        6.71      3.56 o 
  -4   7   6     1179.97     1243.60     39.07 o 
  -3   7   6      690.62      712.87     21.34 o 
  -2   7   6       36.28       42.38     11.09 o 
  -1   7   6        7.65        7.48      2.85 o 
   0   7   6       21.69       11.01      2.88 o 
   1   7   6        5.48       11.45      3.20 o 
   2   7   6        0.14        6.14      3.67 o 
   3   7   6      331.21      338.50     23.15 o 
   4   7   6       43.47       36.76      6.23 o 
   5   7   6        8.49       25.99      6.56 o 
 -12   8   6       27.93       29.53     10.57 o 
 -11   8   6        1.11        4.39      4.71 o 
 -10   8   6        0.35        0.29      3.10 o 
  -9   8   6      361.55      357.07     26.54 o 
  -8   8   6       94.13      104.85     31.62 o 
  -7   8   6      616.54      615.62     28.79 o 
  -6   8   6        7.48        4.37      2.00 o 
  -5   8   6      221.48      198.74      8.39 o 
  -4   8   6      399.13      359.53     10.65 o 
  -3   8   6      575.62      584.64     20.66 o 
  -2   8   6      183.08      185.48     15.39 o 
  -1   8   6        0.49        6.29      2.29 o 
   0   8   6        6.44       13.21      4.39 o 
   1   8   6        8.94       12.60      2.89 o 
   2   8   6       87.77       94.47      7.40 o 
   3   8   6        0.24        8.49      5.23 o 
   4   8   6       97.92       72.12     12.56 o 
 -12   9   6        0.22        1.52      3.40 o 
 -11   9   6        1.79       18.21      8.88 o 
 -10   9   6       13.28        8.06      4.55 o 
  -9   9   6       15.09        9.01      2.60 o 
  -8   9   6        4.93        8.91      7.11 o 
  -7   9   6        9.20       10.01      3.95 o 
  -6   9   6       55.70       42.94      9.02 o 
  -5   9   6        0.73        1.58      4.19 o 
  -4   9   6        6.23        7.89      3.17 o 
  -3   9   6        4.70       17.54      5.65 o 
  -2   9   6        0.05        1.61      2.99 o 
  -1   9   6       28.80       31.46      5.09 o 
   0   9   6       14.33       17.16      6.35 o 
   1   9   6      129.10      120.84     17.97 o 
   2   9   6        0.95       24.22      8.56 o 
   3   9   6        0.44       10.95      6.64 o 
 -11  10   6        1.88        9.52      4.70 o 
 -10  10   6        4.86        7.23      4.45 o 
  -9  10   6        0.22       16.09      7.88 o 
  -8  10   6        0.60       10.89      4.08 o 
  -7  10   6       15.66       15.33      6.14 o 
  -6  10   6       22.29       13.09      6.08 o 
  -5  10   6        0.21        3.77      5.07 o 
  -4  10   6        6.29        3.85      3.96 o 
  -3  10   6       22.33        8.49      4.30 o 
  -2  10   6        7.94        5.84      3.29 o 
  -1  10   6        1.79        7.94      1.81 o 
   0  10   6       43.10       54.02     10.26 o 
   1  10   6        7.74        7.36      4.11 o 
   2  10   6       70.42       78.32     14.09 o 
  -9  11   6       83.03       78.93     10.29 o 
  -8  11   6        1.46       12.88      7.01 o 
  -7  11   6       12.57       25.13      6.10 o 
  -6  11   6       35.61       23.77      6.17 o 
  -5  11   6        3.23        4.19      3.58 o 
  -4  11   6       23.74       30.60      6.15 o 
  -3  11   6       31.49       32.16      8.69 o 
  -2  11   6       75.42       93.72     18.56 o 
  -1  11   6       13.88       17.81      7.31 o 
   0  11   6       18.45       16.09      7.12 o 
  -7  12   6        7.51       11.56      5.04 o 
  -6  12   6       27.85       24.18      7.54 o 
  -5  12   6        0.02        5.38      4.52 o 
  -4  12   6       28.54       15.41      5.91 o 
  -3  12   6      104.18      134.79     13.74 o 
  -1 -13   7        0.73       -3.97      5.04 o 
   0 -13   7        6.14       24.20     10.01 o 
   1 -13   7       13.65       37.03      8.04 o 
   2 -13   7        2.71       37.25      9.25 o 
  -4 -12   7        0.05       27.78      9.77 o 
  -3 -12   7       50.01       90.48     11.80 o 
  -2 -12   7       53.08       53.58      9.17 o 
  -1 -12   7        0.98       18.37      7.94 o 
   0 -12   7       89.92       89.38     12.07 o 
   1 -12   7      147.65      198.78     20.82 o 
   2 -12   7       69.66       73.47     11.27 o 
   3 -12   7        9.41       13.89      6.56 o 
   4 -12   7        1.16       12.75      7.59 o 
   5 -12   7        0.01        4.05      3.76 o 
  -6 -11   7       33.49       30.15      8.34 o 
  -5 -11   7        1.03        6.28      5.56 o 
  -4 -11   7        2.86        9.19      6.85 o 
  -3 -11   7        1.21        9.28      5.52 o 
  -2 -11   7        2.73       18.20      8.03 o 
  -1 -11   7        2.12       15.59      8.13 o 
   0 -11   7        2.89        5.77      4.87 o 
   1 -11   7      258.71      264.53     24.16 o 
   2 -11   7      166.77      187.02     15.68 o 
   3 -11   7       64.19       54.50     12.84 o 
   4 -11   7       24.24       16.74      5.51 o 
   5 -11   7       56.66       55.80      7.51 o 
   6 -11   7       45.17       38.04      8.47 o 
  -7 -10   7        9.08        6.45      2.36 o 
  -6 -10   7        3.06        4.31      3.66 o 
  -5 -10   7        9.51       13.72      6.13 o 
  -4 -10   7        0.69        8.05      6.11 o 
  -2 -10   7       50.77       41.44      9.08 o 
  -1 -10   7       90.21       81.27     15.84 o 
   0 -10   7      158.50      154.65     11.59 o 
   1 -10   7       41.40       47.68     10.92 o 
   2 -10   7       22.96       10.41      5.00 o 
   3 -10   7       51.22       71.85     12.22 o 
   4 -10   7        3.49        5.02      4.67 o 
   5 -10   7      231.38      176.41     34.60 o 
   6 -10   7       54.79       58.16     10.59 o 
   7 -10   7        2.70        9.41      4.24 o 
  -8  -9   7        1.49        7.66      3.17 o 
  -7  -9   7       13.20       10.22     10.31 o 
  -6  -9   7       48.24       56.36     13.47 o 
  -5  -9   7       84.82       80.09      8.98 o 
  -4  -9   7       72.85       60.15     17.38 o 
  -3  -9   7        0.11        4.02      1.73 o 
  -2  -9   7       97.51      111.87     13.81 o 
  -1  -9   7      350.76      389.72     26.86 o 
   0  -9   7       57.56       68.00     12.26 o 
   1  -9   7      150.09      166.79     15.94 o 
   2  -9   7       15.27       13.02      4.90 o 
   3  -9   7        4.16        9.24      3.90 o 
   4  -9   7       19.99       26.15      6.84 o 
   5  -9   7        5.30        2.57      2.51 o 
   6  -9   7        7.86       12.06      5.21 o 
   7  -9   7        4.89        5.95      3.37 o 
   8  -9   7       40.60       30.87      9.10 o 
  -9  -8   7        5.89       14.06      5.21 o 
  -8  -8   7       13.45       19.60      3.65 o 
  -7  -8   7      240.76      208.26     51.19 o 
  -6  -8   7       32.79       36.64     10.67 o 
  -5  -8   7      119.79       94.71      7.89 o 
  -4  -8   7       64.36       58.56      4.97 o 
  -3  -8   7      685.20      610.24     35.01 o 
  -2  -8   7      409.76      400.89     22.12 o 
  -1  -8   7       51.33       82.99     12.78 o 
   0  -8   7        0.23       -2.14      5.27 o 
   1  -8   7       18.66       26.10      9.40 o 
   2  -8   7      107.74       92.61      9.37 o 
   3  -8   7        4.85       14.71      4.15 o 
   4  -8   7       48.21       41.48     10.22 o 
   5  -8   7      121.06      122.06     20.50 o 
   6  -8   7       61.79       75.07     17.42 o 
   7  -8   7        0.51        7.69      3.17 o 
 -10  -7   7        4.12        8.75      2.88 o 
  -9  -7   7       42.65       49.53     10.02 o 
  -8  -7   7       52.15       48.02      5.75 o 
  -7  -7   7       20.04       18.68      4.75 o 
  -6  -7   7       22.98       12.85      3.04 o 
  -5  -7   7        7.85        7.64      2.59 o 
  -4  -7   7       51.81       66.14     13.64 o 
  -3  -7   7      112.92      108.36      5.75 o 
  -2  -7   7      668.96      632.09     45.24 o 
  -1  -7   7      166.47      153.43     15.01 o 
   0  -7   7        0.14        3.82      8.38 o 
   1  -7   7        9.94       10.05      4.28 o 
   2  -7   7      292.36      362.08     22.94 o 
   3  -7   7       86.65       73.55     12.25 o 
   4  -7   7       38.63       39.17     11.12 o 
   5  -7   7        1.69        6.28      2.53 o 
   6  -7   7       12.09        8.47      3.53 o 
   7  -7   7       35.96       40.28      9.86 o 
   8  -7   7        4.52       11.36      5.40 o 
   9  -7   7        0.18        9.18      4.14 o 
 -11  -6   7       97.57      111.44      9.44 o 
 -10  -6   7        1.27        7.01      3.65 o 
  -9  -6   7        0.36        2.89      2.47 o 
  -8  -6   7        1.21       13.52      3.99 o 
  -7  -6   7      326.40      291.63     14.13 o 
  -6  -6   7      157.65      148.04      9.87 o 
  -5  -6   7      738.28      706.48     21.22 o 
  -4  -6   7      977.10      891.10     27.04 o 
  -3  -6   7      345.97      331.48     11.89 o 
  -2  -6   7      199.61      198.13      8.88 o 
  -1  -6   7       50.61       37.93     13.96 o 
   0  -6   7      347.75      352.82     18.29 o 
   1  -6   7      272.18      260.87     19.40 o 
   2  -6   7      105.23      123.04     18.84 o 
   3  -6   7      116.61      122.25     10.68 o 
   4  -6   7      107.83       94.41     19.06 o 
   5  -6   7      195.60      150.56     21.32 o 
   6  -6   7       17.13       20.64      4.13 o 
   7  -6   7       19.88       16.40      4.10 o 
   8  -6   7        0.98        8.34      2.72 o 
   9  -6   7        7.29        9.05      6.18 o 
 -11  -5   7       24.44       38.19      9.12 o 
 -10  -5   7       62.56       67.19      6.08 o 
  -9  -5   7        3.94        5.03      5.53 o 
  -8  -5   7       52.18       46.29     11.87 o 
  -7  -5   7       10.22        8.33      3.13 o 
  -6  -5   7      117.29      107.52      7.25 o 
  -5  -5   7      855.38      752.19     20.40 o 
  -4  -5   7      360.71      359.17      9.31 o 
  -3  -5   7      250.49      261.73      9.93 o 
  -2  -5   7      278.47      279.10      9.70 o 
  -1  -5   7      818.59      825.15     20.56 o 
   0  -5   7        3.93        3.25      5.54 o 
   1  -5   7        2.03        2.24      2.18 o 
   2  -5   7       43.05       38.59      3.62 o 
   3  -5   7      140.53      149.97     12.22 o 
   4  -5   7      329.23      290.48     18.37 o 
   5  -5   7        0.48        3.07      5.19 o 
   6  -5   7       19.08       19.29      3.40 o 
   7  -5   7      100.06      115.69      9.15 o 
   8  -5   7       12.03       10.26      2.67 o 
   9  -5   7        0.81        5.73      3.50 o 
 -12  -4   7       10.78       29.24     10.62 o 
 -11  -4   7       25.81       28.15      7.35 o 
 -10  -4   7       12.61       12.29      4.62 o 
  -9  -4   7        5.90        1.83      5.52 o 
  -8  -4   7       15.75       19.85      4.41 o 
  -7  -4   7       12.20       24.17     10.52 o 
  -6  -4   7      106.90      120.89     15.34 o 
  -5  -4   7      192.04      166.35     10.02 o 
  -4  -4   7      278.48      222.67      8.72 o 
  -3  -4   7       85.04       74.00      3.93 o 
  -2  -4   7        3.54        6.21      1.54 o 
  -1  -4   7      334.76      356.56      9.61 o 
   0  -4   7      318.62      333.32     21.73 o 
   1  -4   7      466.64      485.71     18.26 o 
   2  -4   7        3.61        3.57      1.29 o 
   3  -4   7      139.53      127.28     12.28 o 
   4  -4   7        0.82        2.93      1.25 o 
   5  -4   7      118.54      156.51     11.13 o 
   6  -4   7        0.33        6.19      2.43 o 
   7  -4   7        0.02        4.53      5.51 o 
   8  -4   7        2.27        7.42      2.48 o 
   9  -4   7        0.19        6.13      2.28 o 
 -12  -3   7        0.37        8.07      4.57 o 
 -11  -3   7       20.45       26.30     10.89 o 
 -10  -3   7       73.88       84.09     10.87 o 
  -9  -3   7       13.53       10.82      4.25 o 
  -8  -3   7       70.46       78.05      6.78 o 
  -7  -3   7       35.11       35.13      4.82 o 
  -6  -3   7       10.50       12.48      3.99 o 
  -5  -3   7      899.24      882.33     27.38 o 
  -4  -3   7       79.80       85.65      8.69 o 
  -3  -3   7      697.42      730.76     38.75 o 
  -2  -3   7        5.33        7.57      2.78 o 
  -1  -3   7      161.53      157.13     10.54 o 
   0  -3   7      784.01      792.38     36.01 o 
   1  -3   7      193.46      199.27     11.03 o 
   2  -3   7      244.41      238.10     12.72 o 
   3  -3   7      195.42      181.79      9.25 o 
   4  -3   7        2.19        6.87      2.13 o 
   5  -3   7        0.31        5.09      5.29 o 
   6  -3   7       69.17       73.25     13.60 o 
   7  -3   7       50.80       57.49      7.79 o 
   8  -3   7        9.01       10.71      3.23 o 
   9  -3   7        3.10        8.47      3.73 o 
 -13  -2   7       23.66       27.60      6.12 o 
 -12  -2   7        8.60       15.31      6.07 o 
 -11  -2   7        6.75       15.16      4.14 o 
 -10  -2   7      189.22      192.81      8.53 o 
  -9  -2   7      448.65      455.82     29.46 o 
  -8  -2   7        1.14        7.77      3.61 o 
  -7  -2   7      111.03      102.18      8.40 o 
  -6  -2   7       87.25       93.73      6.52 o 
  -5  -2   7       26.17       25.25      3.80 o 
  -4  -2   7      510.47      505.18     33.12 o 
  -3  -2   7      507.35      573.94     10.18 o 
  -2  -2   7      901.83     1002.24     26.21 o 
  -1  -2   7      385.93      318.80      9.06 o 
   0  -2   7       26.45       26.01      2.32 o 
   1  -2   7      196.07      211.52     20.04 o 
   2  -2   7       99.73       78.19     11.09 o 
   3  -2   7        5.93        6.96      2.03 o 
   4  -2   7      254.64      284.44     15.01 o 
   5  -2   7       50.41       42.98      5.17 o 
   6  -2   7       12.48       21.92      4.15 o 
   7  -2   7        3.31        4.33      2.43 o 
   8  -2   7        0.03        6.59      2.20 o 
   9  -2   7        0.18        5.34      4.37 o 
 -13  -1   7        2.71        7.89      3.54 o 
 -12  -1   7        9.28       14.27      3.51 o 
 -11  -1   7       15.37       22.13      8.36 o 
 -10  -1   7       10.86       23.17     13.97 o 
  -9  -1   7       38.64       29.13      7.39 o 
  -8  -1   7      721.55      740.75     29.70 o 
  -7  -1   7      444.39      420.54     12.86 o 
  -6  -1   7        2.37        7.10      5.23 o 
  -5  -1   7        8.47        4.50      2.09 o 
  -4  -1   7       30.87       26.27      2.56 o 
  -3  -1   7      793.18      794.70     28.08 o 
  -2  -1   7       24.47       12.76      3.54 o 
  -1  -1   7      272.30      251.13      7.26 o 
   0  -1   7     3296.60     3388.29    118.57 o 
   1  -1   7        5.30        4.83      1.87 o 
   2  -1   7      357.26      455.88     24.51 o 
   3  -1   7      289.09      305.67     21.42 o 
   4  -1   7      329.82      341.67     18.34 o 
   5  -1   7       21.29       21.09      4.01 o 
   6  -1   7        4.68        8.65      2.85 o 
   7  -1   7       53.79       54.95     17.68 o 
   8  -1   7       13.82       19.36      7.16 o 
   9  -1   7        1.81        3.08      1.76 o 
 -13   0   7      239.38      278.86     14.58 o 
 -12   0   7        2.13       12.05      3.86 o 
 -11   0   7       15.05       10.14      3.40 o 
 -10   0   7       30.35       29.44      5.58 o 
  -9   0   7     1028.70      985.74     35.16 o 
  -8   0   7      289.94      306.71     16.15 o 
  -7   0   7       15.75       18.63      7.80 o 
  -6   0   7      705.39      688.71     17.66 o 
  -5   0   7       26.18       31.59      6.04 o 
  -4   0   7     1283.11     1312.83     38.49 o 
  -3   0   7        0.40        2.55      1.97 o 
  -2   0   7      550.72      539.34     17.73 o 
  -1   0   7       40.82       63.81      7.56 o 
   0   0   7     1152.40     1291.95     28.97 o 
   1   0   7        9.98       17.36      2.48 o 
   2   0   7      573.74      593.64     27.86 o 
   3   0   7        5.72       14.73      3.42 o 
   4   0   7      247.11      275.74      9.80 o 
   5   0   7       18.57       26.49      4.78 o 
   6   0   7        5.74        9.52      2.98 o 
   7   0   7        2.01        5.07      2.43 o 
   8   0   7       15.12       17.80      4.58 o 
 -13   1   7        1.16       10.47      4.37 o 
 -12   1   7       54.14       51.71     23.47 o 
 -11   1   7       65.99       72.41      9.16 o 
 -10   1   7       15.07       16.66      4.29 o 
  -9   1   7        4.68        9.38      3.53 o 
  -8   1   7      752.27      748.25     33.34 o 
  -7   1   7      604.67      605.70     19.15 o 
  -6   1   7      213.91      212.68      8.38 o 
  -5   1   7        1.16        0.90      2.34 o 
  -4   1   7       38.26       21.32      3.29 o 
  -3   1   7      726.32      745.05     12.39 o 
  -2   1   7     1511.61     1576.98     24.38 o 
  -1   1   7        0.28        5.91      1.77 o 
   0   1   7       56.81       52.71      4.74 o 
   1   1   7      129.92      116.76     16.99 o 
   2   1   7      130.50      125.43      9.88 o 
   3   1   7      526.98      517.93     16.55 o 
   4   1   7        7.94        7.35      2.37 o 
   5   1   7      101.52      124.15      8.78 o 
   6   1   7        1.65        5.82      2.18 o 
   7   1   7       94.38      110.14     24.92 o 
   8   1   7        2.46        9.08      6.60 o 
 -13   2   7       33.64       46.27     18.03 o 
 -12   2   7       37.02       28.61      5.25 o 
 -11   2   7       18.97       17.33      6.79 o 
 -10   2   7       17.53       15.38      3.42 o 
  -9   2   7        5.54        6.05      3.78 o 
  -8   2   7       83.48       88.08     23.51 o 
  -7   2   7       28.88       25.31      2.83 o 
  -6   2   7       20.38       21.69      3.35 o 
  -5   2   7      292.90      271.52     12.91 o 
  -4   2   7      561.56      549.62     14.04 o 
  -3   2   7      832.72      833.08     27.60 o 
  -2   2   7        2.03       13.55      3.06 o 
  -1   2   7      944.08      947.31     17.09 o 
   0   2   7      153.59      160.39      7.55 o 
   1   2   7      390.43      415.92     17.57 o 
   2   2   7        3.23        6.49      1.79 o 
   3   2   7       12.21       16.36      3.59 o 
   4   2   7       59.51       86.06     12.42 o 
   5   2   7        5.54        3.35      2.68 o 
   6   2   7       22.02       31.79      4.99 o 
   7   2   7        3.40        8.93      3.22 o 
   8   2   7        3.42       12.97      3.56 o 
 -13   3   7        0.02       11.21      4.16 o 
 -12   3   7      110.04      147.43      8.33 o 
 -11   3   7       24.32       23.32      5.16 o 
 -10   3   7        1.31        6.29      3.24 o 
  -9   3   7      355.62      360.12     30.56 o 
  -8   3   7       99.21       94.88     12.02 o 
  -7   3   7        3.49        7.08      3.00 o 
  -6   3   7       40.44       45.07      6.39 o 
  -5   3   7      215.39      215.84      8.42 o 
  -4   3   7      294.37      321.40     27.66 o 
  -3   3   7       53.15       37.25      5.15 o 
  -2   3   7       82.90       80.95     11.20 o 
  -1   3   7       73.79       58.40      4.29 o 
   0   3   7      354.59      348.21     20.94 o 
   1   3   7       47.70       37.74      4.93 o 
   2   3   7        5.12       10.88      2.39 o 
   3   3   7       26.46       35.38      4.84 o 
   4   3   7      152.40      146.66      6.35 o 
   5   3   7        5.18        8.41      3.18 o 
   6   3   7       33.99       24.14      4.39 o 
   7   3   7        1.76        7.21      5.45 o 
 -13   4   7        2.52        7.70      3.38 o 
 -12   4   7      126.51      117.16      7.17 o 
 -11   4   7        2.85        5.70      5.36 o 
 -10   4   7       92.89       76.90      6.85 o 
  -9   4   7      185.41      187.62     18.82 o 
  -8   4   7      593.38      596.09     14.50 o 
  -7   4   7        0.07        4.65      1.88 o 
  -6   4   7      393.24      376.79     22.09 o 
  -5   4   7       62.63       68.65     10.49 o 
  -3   4   7      902.05      904.04     40.56 o 
  -2   4   7       26.16       31.19      7.57 o 
  -1   4   7      253.91      259.80     12.03 o 
   0   4   7      126.39      111.09      6.86 o 
   1   4   7      128.33      121.86      9.00 o 
   2   4   7      280.42      300.05     11.78 o 
   3   4   7       30.29       35.40      9.02 o 
   4   4   7      250.01      246.73     21.79 o 
   5   4   7        1.80        4.54      9.73 o 
   6   4   7       16.92       21.80      3.92 o 
   7   4   7       13.37       14.79      6.78 o 
 -13   5   7       12.41       13.18      4.02 o 
 -12   5   7       46.63       42.73      6.23 o 
 -11   5   7      208.37      224.21     13.09 o 
 -10   5   7      163.23      149.70      5.95 o 
  -9   5   7      402.10      422.58     18.51 o 
  -8   5   7        1.26        8.63      2.13 o 
  -7   5   7      649.24      634.70     25.41 o 
  -6   5   7      221.54      211.30      8.82 o 
  -5   5   7      417.45      424.35     18.71 o 
  -4   5   7      276.15      270.43     19.86 o 
  -3   5   7       54.58       53.97      8.92 o 
  -2   5   7     3599.79     3903.08    342.02 o 
  -1   5   7      270.07      261.11     15.32 o 
   0   5   7        1.03        4.71      4.10 o 
   1   5   7        5.36        8.43      2.54 o 
   2   5   7       87.40       90.01      7.95 o 
   3   5   7       10.72       11.90      5.04 o 
   4   5   7       20.13       30.07      5.73 o 
   5   5   7      288.36      281.06     15.06 o 
   6   5   7       33.24       41.41      4.59 o 
 -13   6   7        1.99        6.38      4.01 o 
 -12   6   7        2.08        4.27      2.07 o 
 -11   6   7       29.21       30.16      4.59 o 
 -10   6   7       66.79       72.67     12.63 o 
  -9   6   7       38.00       31.41      6.05 o 
  -8   6   7        0.05        1.07      1.16 o 
  -7   6   7      523.10      542.06     22.26 o 
  -6   6   7      117.36       96.95     13.09 o 
  -5   6   7      790.60      769.16     32.96 o 
  -4   6   7       85.11       87.82     12.91 o 
  -3   6   7      672.73      722.22     40.05 o 
  -2   6   7       86.37       77.46     11.69 o 
  -1   6   7      334.29      327.52     35.36 o 
   0   6   7        0.20        3.45      1.72 o 
   1   6   7        0.42        3.43      1.90 o 
   2   6   7       33.14       29.77      5.08 o 
   3   6   7        8.39        8.26      3.34 o 
   4   6   7       15.96       24.25      4.52 o 
   5   6   7        1.69        3.97      2.41 o 
 -12   7   7        1.69        8.14     15.49 o 
 -11   7   7        0.68        4.84      2.26 o 
 -10   7   7      115.41       65.39      8.24 o 
  -9   7   7       16.69       17.44      4.03 o 
  -8   7   7        2.95        1.37      1.32 o 
  -7   7   7      338.18      326.52     22.58 o 
  -6   7   7       81.44       84.31     10.44 o 
  -5   7   7       16.09       17.48      7.66 o 
  -4   7   7       35.74       37.62      7.34 o 
  -3   7   7        3.07       12.68      3.85 o 
  -2   7   7      335.01      285.01     21.72 o 
  -1   7   7       42.82       38.74      5.73 o 
   0   7   7        0.11        3.66      1.50 o 
   1   7   7        0.98        2.44      1.93 o 
   2   7   7        5.43       11.84      3.37 o 
   3   7   7       26.90       40.11      8.69 o 
   4   7   7        9.14       11.45      3.64 o 
 -12   8   7       19.37       16.93      7.17 o 
 -11   8   7        7.56       10.54      4.79 o 
 -10   8   7      123.20      126.42     11.96 o 
  -9   8   7       15.76       17.74      7.83 o 
  -8   8   7       32.82       26.77      8.65 o 
  -7   8   7      109.04      110.84     10.27 o 
  -6   8   7        4.27       10.82      5.27 o 
  -5   8   7      562.21      550.07     22.03 o 
  -4   8   7       17.22       35.77      7.52 o 
  -2   8   7       38.44       25.64      6.11 o 
  -1   8   7      163.71      170.34     22.84 o 
   0   8   7       47.91       51.67     11.45 o 
   1   8   7        0.07        6.33      4.05 o 
   2   8   7       48.12       77.08     14.41 o 
   3   8   7        0.61        7.80      5.34 o 
 -11   9   7      118.69      109.74     12.80 o 
 -10   9   7        6.95       11.26      6.24 o 
  -9   9   7        9.89       13.37      5.36 o 
  -8   9   7        0.27        1.76      4.30 o 
  -7   9   7       44.52       44.55      7.94 o 
  -6   9   7        4.36        9.08      4.91 o 
  -5   9   7        2.32        4.80      4.31 o 
  -4   9   7       71.50       69.39     11.81 o 
  -3   9   7        0.11        2.17      2.87 o 
  -2   9   7      217.64      234.46     35.12 o 
  -1   9   7       57.16       53.36      9.60 o 
   0   9   7        8.67       15.19      7.14 o 
   1   9   7       38.69       49.30      8.22 o 
   2   9   7       36.04       43.23     10.07 o 
 -10  10   7        4.24       13.45      6.27 o 
  -9  10   7        8.14       19.68      8.13 o 
  -8  10   7        0.13       18.77      7.33 o 
  -7  10   7      117.60      103.31     10.11 o 
  -6  10   7       15.46       20.88      6.57 o 
  -5  10   7       22.32       29.27      7.58 o 
  -4  10   7       34.37       38.41      8.58 o 
  -3  10   7       47.83       35.33      9.07 o 
  -2  10   7        5.64        3.75      4.07 o 
  -1  10   7       35.15       44.74      8.79 o 
   0  10   7        0.12        7.15      3.42 o 
  -9  11   7        6.46       15.41      7.03 o 
  -8  11   7        1.74        4.04      3.83 o 
  -7  11   7       86.25       90.04     10.23 o 
  -6  11   7        0.01        7.06      4.27 o 
  -5  11   7        2.63        2.80      3.77 o 
  -4  11   7       37.12       49.41      6.84 o 
  -3  11   7        0.09       11.53      5.71 o 
  -2  11   7        1.21        1.81      4.17 o 
  -1  11   7        0.41        2.33      2.87 o 
  -3 -12   8        0.25       16.70      8.98 o 
  -2 -12   8        8.26        3.05      5.43 o 
  -1 -12   8        0.06       11.16      9.65 o 
   0 -12   8        1.51       -4.04      4.76 o 
   1 -12   8        3.34       14.80      7.94 o 
   2 -12   8       64.40       73.45     11.72 o 
   3 -12   8       85.53      131.23     16.14 o 
   4 -12   8       26.53       31.72      7.56 o 
  -5 -11   8       24.36       19.24      8.95 o 
  -4 -11   8       28.33       36.81      9.21 o 
  -3 -11   8        0.08        7.46      7.91 o 
  -2 -11   8        1.61        4.56      8.00 o 
  -1 -11   8        0.06        8.16      5.30 o 
   0 -11   8       77.19       85.36     10.46 o 
   1 -11   8        1.58       11.23      5.70 o 
   2 -11   8        0.34        3.14      4.91 o 
   3 -11   8      109.42      115.22     14.87 o 
   4 -11   8       25.31       27.21      9.46 o 
   5 -11   8       11.16       10.65      5.91 o 
  -7 -10   8       15.74       20.72      9.96 o 
  -6 -10   8       10.00       16.35      7.35 o 
  -5 -10   8        1.12        5.61      5.48 o 
  -4 -10   8       13.13       29.06      9.63 o 
  -3 -10   8        7.24       15.09      6.58 o 
  -2 -10   8        0.13       12.78      8.65 o 
  -1 -10   8      132.65      113.67     14.44 o 
   0 -10   8      100.46       95.98     13.61 o 
   1 -10   8       41.71       34.89      8.76 o 
   2 -10   8       13.88       12.80      7.66 o 
   3 -10   8        2.22        8.82      4.18 o 
   4 -10   8        0.08       13.87      5.21 o 
   5 -10   8        0.01        9.66      5.73 o 
   6 -10   8        0.45        7.45      2.17 o 
  -8  -9   8        7.78        6.67      6.04 o 
  -7  -9   8       40.71       32.40      4.54 o 
  -6  -9   8        0.58        5.72      6.94 o 
  -5  -9   8       69.56       61.00      5.86 o 
  -4  -9   8       15.80       18.64      9.99 o 
  -3  -9   8       34.44       52.00     11.51 o 
  -2  -9   8       21.97        9.28      7.78 o 
  -1  -9   8        0.31       24.38      8.58 o 
   0  -9   8       73.53       92.65     13.70 o 
   1  -9   8      154.30      159.92     11.14 o 
   2  -9   8        8.24       22.00      6.58 o 
   3  -9   8        8.61        3.66      2.79 o 
   4  -9   8       42.63       47.04      9.48 o 
   5  -9   8        0.13        7.15      3.56 o 
   6  -9   8        3.16        2.16      2.00 o 
   7  -9   8        0.94        5.46      5.14 o 
  -9  -8   8       20.61       27.20      5.28 o 
  -8  -8   8        4.27       14.05      6.84 o 
  -7  -8   8       14.11        9.95     10.11 o 
  -6  -8   8       40.81       36.51      5.47 o 
  -5  -8   8      132.66      111.57      4.42 o 
  -4  -8   8      155.43      174.00     33.91 o 
  -3  -8   8      367.87      328.83     35.53 o 
  -2  -8   8      130.71      139.90     18.28 o 
  -1  -8   8      245.17      276.37     15.31 o 
   0  -8   8      118.94      137.50     15.14 o 
   1  -8   8       78.03       94.28     11.77 o 
   2  -8   8        4.86       16.57      5.22 o 
   3  -8   8       73.17       76.90     11.51 o 
   4  -8   8       60.26       45.42     11.92 o 
   5  -8   8       11.48       14.43      7.09 o 
   6  -8   8       31.02       25.20      7.45 o 
   7  -8   8        0.86        5.25      3.02 o 
 -10  -7   8        9.24       13.20      4.30 o 
  -9  -7   8        0.07        1.61      2.18 o 
  -8  -7   8       14.06       13.08      4.26 o 
  -7  -7   8        0.61       12.50      4.05 o 
  -6  -7   8       63.35       70.08      6.91 o 
  -5  -7   8        1.02        4.40      2.41 o 
  -4  -7   8        3.69        2.38      1.40 o 
  -3  -7   8       10.65        6.97      2.91 o 
  -2  -7   8       14.98       16.17      4.05 o 
  -1  -7   8       72.19       77.46     12.51 o 
   0  -7   8      262.85      307.43     18.02 o 
   1  -7   8        3.31       11.95      4.55 o 
   2  -7   8        0.22        7.02      2.85 o 
   3  -7   8        9.44       13.67      5.59 o 
   4  -7   8       40.39       44.71     13.05 o 
   5  -7   8       17.33       12.33      5.83 o 
   6  -7   8       45.34       47.60     10.70 o 
   7  -7   8        0.66       16.18      5.90 o 
   8  -7   8        0.01        2.88      2.75 o 
 -11  -6   8       71.55       75.32     19.78 o 
 -10  -6   8        3.81        3.91      5.66 o 
  -9  -6   8      112.67       96.93      7.51 o 
  -8  -6   8       15.06       12.13      3.73 o 
  -7  -6   8       50.30       48.13      8.20 o 
  -6  -6   8       30.43       26.32      5.01 o 
  -5  -6   8      227.18      195.80     10.88 o 
  -4  -6   8       72.86       67.76      9.68 o 
  -3  -6   8      400.79      388.41     10.00 o 
  -2  -6   8      720.58      724.25     15.35 o 
  -1  -6   8       56.84        7.60     36.67 o 
   0  -6   8        0.14        2.45      0.50 o 
   1  -6   8       47.13       52.61      8.57 o 
   2  -6   8      152.82      129.27     10.45 o 
   3  -6   8       46.88       48.89      8.77 o 
   4  -6   8        1.03        2.04      4.97 o 
   5  -6   8        9.33        6.43      7.21 o 
   6  -6   8       70.64       59.97     12.93 o 
   7  -6   8      111.89      117.38     19.20 o 
   8  -6   8        5.22        9.97      5.30 o 
 -11  -5   8       10.91       13.49      7.38 o 
 -10  -5   8        1.17       10.87      4.18 o 
  -9  -5   8       42.57       49.60      9.64 o 
  -8  -5   8       73.52       65.14      6.59 o 
  -7  -5   8      167.31      127.95     14.38 o 
  -6  -5   8       33.65       30.24     16.22 o 
  -5  -5   8       34.43       34.52      4.86 o 
  -4  -5   8       74.14       66.89      4.74 o 
  -3  -5   8      594.05      614.64     19.24 o 
  -2  -5   8        4.82        7.54      2.79 o 
  -1  -5   8       25.96       24.26      5.06 o 
   0  -5   8      223.23      219.73      8.94 o 
   1  -5   8      319.85      327.27     14.54 o 
   2  -5   8        0.19        1.75      2.81 o 
   3  -5   8        4.51        3.95      1.98 o 
   4  -5   8      199.49      171.04     14.94 o 
   5  -5   8       91.99       79.09      8.89 o 
   6  -5   8      124.75      118.04      9.46 o 
   7  -5   8        0.20        5.30      2.37 o 
   8  -5   8       17.40       10.56      6.09 o 
 -12  -4   8       10.90       11.55      5.59 o 
 -11  -4   8       26.91       37.92      8.45 o 
 -10  -4   8       17.10       15.65      5.16 o 
  -9  -4   8       10.31       18.43      5.96 o 
  -8  -4   8      268.63      235.43     11.63 o 
  -7  -4   8       64.10       66.69     11.12 o 
  -6  -4   8        1.38        8.25      6.37 o 
  -5  -4   8        4.45       17.05      4.09 o 
  -4  -4   8      569.55      572.57     19.25 o 
  -3  -4   8        3.93        2.98      0.91 o 
  -2  -4   8        0.09        5.38      3.11 o 
  -1  -4   8      423.44      411.32     21.57 o 
   0  -4   8       78.52       79.56      6.11 o 
   1  -4   8      493.54      493.81     28.66 o 
   2  -4   8      196.63      190.14      9.29 o 
   3  -4   8       47.13       47.97      6.06 o 
   4  -4   8        3.79        1.59      1.77 o 
   5  -4   8       23.76       15.89      4.68 o 
   6  -4   8       15.68       17.65      9.37 o 
   7  -4   8        0.31        7.62      7.01 o 
   8  -4   8        3.26        9.85      3.59 o 
 -12  -3   8       42.72       42.65     11.05 o 
 -11  -3   8       21.33       36.35     12.17 o 
 -10  -3   8       59.78       72.13      8.23 o 
  -9  -3   8       46.13       51.00      5.69 o 
  -8  -3   8      503.32      479.07     15.06 o 
  -7  -3   8       41.81       36.18      5.52 o 
  -6  -3   8      253.88      247.14     13.34 o 
  -5  -3   8      374.94      355.31     32.39 o 
  -4  -3   8        2.63        6.78      3.62 o 
  -3  -3   8      303.83      290.59     11.92 o 
  -2  -3   8       18.15       16.91      5.61 o 
  -1  -3   8      880.75      954.16     41.07 o 
   0  -3   8       14.64       17.83      2.67 o 
   1  -3   8       76.68       84.28      6.80 o 
   2  -3   8      443.50      420.00     21.19 o 
   3  -3   8       67.82       81.64      9.78 o 
   4  -3   8        8.30       21.00      3.52 o 
   5  -3   8        8.54       13.94      3.56 o 
   6  -3   8       10.90        6.51      2.26 o 
   7  -3   8        5.89       16.64      3.91 o 
   8  -3   8        3.55        9.61      3.94 o 
 -13  -2   8        9.41        6.82      7.51 o 
 -12  -2   8        9.53       13.72      3.77 o 
 -11  -2   8      241.02      284.82     17.45 o 
 -10  -2   8        3.45        5.45      3.86 o 
  -9  -2   8       77.23       49.05     14.70 o 
  -8  -2   8      264.17      234.15     26.53 o 
  -7  -2   8     2442.69     2493.29     93.96 o 
  -6  -2   8       36.62       33.65      4.56 o 
  -5  -2   8        2.63       11.89      3.73 o 
  -4  -2   8      101.62       94.74     18.61 o 
  -3  -2   8       36.35       38.07      3.22 o 
  -2  -2   8      667.86      711.22     11.94 o 
  -1  -2   8      890.86      904.63     16.63 o 
   0  -2   8       28.40       22.65      6.37 o 
   1  -2   8      173.05      178.57     14.53 o 
   2  -2   8       72.20       76.80      7.60 o 
   3  -2   8       54.16       63.79     13.52 o 
   4  -2   8      190.18      172.35     13.64 o 
   5  -2   8        6.91        6.34      2.03 o 
   6  -2   8      123.68      152.02     12.54 o 
   7  -2   8       28.66       26.02     15.34 o 
   8  -2   8        5.51       16.20      7.58 o 
 -13  -1   8        3.37       15.00      5.24 o 
 -12  -1   8      118.55      141.51     18.34 o 
 -11  -1   8        1.01        7.05      3.73 o 
 -10  -1   8        1.22        7.87      3.27 o 
  -9  -1   8        4.52       14.13      4.67 o 
  -8  -1   8      100.30       88.71      8.35 o 
  -7  -1   8      960.96      922.77     23.56 o 
  -6  -1   8      803.12      816.95     22.27 o 
  -5  -1   8      556.36      540.50     15.28 o 
  -4  -1   8      387.62      393.32      9.24 o 
  -3  -1   8      183.90      168.85      9.32 o 
  -2  -1   8      225.03      195.04     12.42 o 
  -1  -1   8      100.67       94.25      4.53 o 
   0  -1   8      393.37      348.42     10.84 o 
   1  -1   8       92.58       92.52      9.90 o 
   2  -1   8      877.24      976.76     64.50 o 
   3  -1   8        8.92       12.81      4.91 o 
   4  -1   8      257.20      252.27     16.14 o 
   5  -1   8      246.07      257.72      8.89 o 
   6  -1   8       46.39       58.30      7.44 o 
   7  -1   8       11.73       13.47      3.40 o 
   8  -1   8        2.16        6.45      3.35 o 
 -13   0   8        0.32       10.48      3.65 o 
 -12   0   8        0.99        8.05      3.68 o 
 -11   0   8      272.03      285.13     20.95 o 
 -10   0   8      128.42      142.48      6.85 o 
  -9   0   8        7.49       10.86      2.94 o 
  -8   0   8       74.63       81.98      9.16 o 
  -7   0   8      745.81      730.72     26.08 o 
  -6   0   8       97.38       90.53      7.66 o 
  -5   0   8        7.81       18.44      5.10 o 
  -4   0   8      828.32      840.50     24.27 o 
  -3   0   8      320.82      341.68     15.11 o 
  -2   0   8      281.96      273.66     12.98 o 
  -1   0   8      222.72      223.26     10.46 o 
   0   0   8       29.89       34.74      3.92 o 
   1   0   8      260.12      240.59     24.57 o 
   2   0   8      443.46      469.60     65.52 o 
   3   0   8       23.96       40.98     10.62 o 
   4   0   8      156.28      185.53     11.13 o 
   5   0   8        1.87        2.35      1.86 o 
   6   0   8        1.92        5.05      2.53 o 
   7   0   8        5.14        8.99      3.19 o 
   8   0   8       12.24       33.51     11.82 o 
 -13   1   8       37.79       34.35      4.45 o 
 -12   1   8       19.81       16.43      4.06 o 
 -11   1   8       18.04       18.44      4.49 o 
 -10   1   8      201.77      213.03     20.43 o 
  -9   1   8        7.51        8.54      9.27 o 
  -8   1   8      160.43      156.24     12.60 o 
  -7   1   8        9.84        8.26      7.68 o 
  -6   1   8      229.51      207.84      9.29 o 
  -5   1   8       38.24       40.57      5.07 o 
  -4   1   8      289.08      265.81     12.46 o 
  -3   1   8       93.52       98.99      4.66 o 
  -2   1   8      713.08      694.62     17.19 o 
  -1   1   8      350.31      343.01     10.07 o 
   0   1   8      464.20      454.28     35.03 o 
   1   1   8      131.37      126.41      9.71 o 
   2   1   8        1.53        6.81      1.97 o 
   3   1   8        4.09        5.28      2.34 o 
   4   1   8       55.13       50.51     22.89 o 
   5   1   8      144.07      167.12     10.31 o 
   6   1   8       24.02       24.28      4.73 o 
   7   1   8        0.55       11.57      4.16 o 
 -13   2   8       37.22       46.47      7.92 o 
 -12   2   8        3.42        7.35      2.87 o 
 -11   2   8       27.50       29.03      5.23 o 
 -10   2   8      505.03      488.31     33.56 o 
  -9   2   8      222.38      222.24     10.68 o 
  -8   2   8        4.01        8.14      2.80 o 
  -7   2   8      768.40      794.18     16.42 o 
  -6   2   8      678.81      653.89     14.24 o 
  -5   2   8       72.09       60.69     11.75 o 
  -4   2   8       17.02       15.05      2.37 o 
  -3   2   8      292.66      245.84     16.50 o 
  -2   2   8       21.13        5.64      8.44 o 
  -1   2   8     1655.46     1670.41     34.09 o 
   0   2   8       25.49       23.39      2.56 o 
   1   2   8      466.88      434.92     27.87 o 
   2   2   8        0.39        8.35      3.13 o 
   3   2   8      261.90      282.66     25.41 o 
   4   2   8       39.32       48.94      5.28 o 
   5   2   8       52.01       52.01     11.36 o 
   6   2   8       56.83       76.43      8.21 o 
   7   2   8        0.02        5.52      3.34 o 
 -13   3   8        0.11        4.89      3.09 o 
 -12   3   8       70.32       80.64     11.13 o 
 -11   3   8        0.91        5.19      5.00 o 
 -10   3   8      276.11      306.42      9.62 o 
  -9   3   8      191.58      158.45     14.54 o 
  -8   3   8        3.30        8.05      3.63 o 
  -7   3   8     1773.26     1902.38     42.52 o 
  -6   3   8       90.96       94.12      7.32 o 
  -5   3   8      427.61      441.86     20.29 o 
  -4   3   8        2.13        5.89      5.43 o 
  -3   3   8      755.34      804.31     30.99 o 
  -2   3   8      574.45      570.74     24.63 o 
  -1   3   8        1.18        1.47      1.11 o 
   0   3   8      979.88      916.55     44.73 o 
   1   3   8       98.73       78.69      6.17 o 
   2   3   8       14.08       23.85      3.71 o 
   3   3   8       96.51       87.68      7.41 o 
   4   3   8       45.01       48.28      9.78 o 
   5   3   8        5.53        5.13      5.61 o 
   6   3   8       25.90       16.74      4.68 o 
 -13   4   8       70.19       76.04      6.71 o 
 -12   4   8        0.29       -0.52      4.28 o 
 -11   4   8       49.16       55.49      8.73 o 
 -10   4   8       97.77       86.92     10.56 o 
  -9   4   8        4.74        5.45      3.51 o 
  -8   4   8      204.80      196.05     20.02 o 
  -7   4   8      349.27      386.60     18.12 o 
  -6   4   8      301.93      274.56     19.15 o 
  -5   4   8      209.00      145.70     12.77 o 
  -4   4   8      201.13      219.13     16.73 o 
  -3   4   8        3.65       -0.56      3.20 o 
  -2   4   8       49.01       25.68      5.45 o 
  -1   4   8      831.93      766.16     39.12 o 
   0   4   8       27.44       10.86      3.20 o 
   1   4   8        4.05        8.91      3.49 o 
   2   4   8       83.04       79.93     13.69 o 
   3   4   8       56.84       50.18      6.90 o 
   4   4   8       93.88       98.91      9.72 o 
   5   4   8       45.77       38.11      5.52 o 
   6   4   8        0.76        7.52      2.91 o 
 -13   5   8       15.51       12.16      3.85 o 
 -12   5   8        1.43        5.00      2.23 o 
 -11   5   8        9.52        7.20      2.79 o 
 -10   5   8       61.02       51.90      6.86 o 
  -9   5   8       41.23       43.32      7.59 o 
  -8   5   8      365.75      357.68     16.15 o 
  -7   5   8      609.15      609.59     14.29 o 
  -6   5   8       97.95      119.70     15.49 o 
  -5   5   8      482.00      442.66     21.38 o 
  -4   5   8       86.52       84.23     12.52 o 
  -3   5   8      670.06      688.16     38.47 o 
  -2   5   8       46.70       72.66      9.94 o 
  -1   5   8        1.43        1.32      6.16 o 
   0   5   8     1547.80     1554.80     56.04 o 
   1   5   8       11.45        9.46      3.37 o 
   2   5   8       26.13       20.53      4.23 o 
   3   5   8        3.17        6.92      2.80 o 
   4   5   8       14.15        8.17      3.01 o 
   5   5   8        0.01        7.90      7.79 o 
 -13   6   8      169.83      197.53     19.42 o 
 -12   6   8       13.14       14.46      6.96 o 
 -11   6   8        0.15        7.91      4.01 o 
 -10   6   8      129.11      113.81     32.10 o 
  -9   6   8      187.78      201.23     12.25 o 
  -8   6   8      286.87      286.14      8.17 o 
  -7   6   8       21.42       20.50      8.25 o 
  -6   6   8      121.58       99.19     11.89 o 
  -5   6   8      259.70      238.14     14.18 o 
  -4   6   8       36.12       44.08      7.79 o 
  -3   6   8      767.17      846.86     35.90 o 
  -2   6   8       14.44        8.14      4.22 o 
  -1   6   8       99.77       86.03      8.62 o 
   0   6   8        6.16        6.06      1.77 o 
   1   6   8      136.37      137.37      5.11 o 
   2   6   8        5.92        4.20      1.94 o 
   3   6   8       10.77       13.89      4.52 o 
   4   6   8        1.20        8.36      2.62 o 
 -12   7   8       74.80       86.54     10.63 o 
 -11   7   8       10.32       10.21      5.62 o 
 -10   7   8       55.62       92.17     12.91 o 
  -9   7   8      170.38      151.36     15.44 o 
  -8   7   8       69.37       66.76     13.13 o 
  -7   7   8       24.42       31.89      8.82 o 
  -6   7   8       16.95       21.29      7.88 o 
  -5   7   8       16.58       23.71      6.98 o 
  -4   7   8        0.17        8.76      4.37 o 
  -3   7   8        0.91        7.28      2.56 o 
  -2   7   8      210.92      176.73     17.67 o 
  -1   7   8       31.14       27.37      9.16 o 
   0   7   8       19.98       36.39      9.71 o 
   1   7   8       13.71       23.07      7.95 o 
   2   7   8        0.29        8.63      2.30 o 
   3   7   8        0.34        4.21      5.63 o 
   4   7   8       45.96       43.80     10.36 o 
 -12   8   8        3.94       11.90      6.96 o 
 -11   8   8        6.51        9.27      5.28 o 
 -10   8   8       14.38       13.26      5.57 o 
  -9   8   8        1.88        6.17      4.28 o 
  -8   8   8      231.16      263.26     22.77 o 
  -7   8   8        6.23        4.28      7.48 o 
  -6   8   8        0.43       11.40      5.89 o 
  -5   8   8       21.71       25.21      8.61 o 
  -4   8   8        3.39        3.05      5.50 o 
  -3   8   8      430.59      390.55     51.96 o 
  -2   8   8        0.15       15.61      5.55 o 
  -1   8   8       34.17       26.54      8.06 o 
   0   8   8        1.39        2.61      4.89 o 
   1   8   8        4.65        8.84      3.23 o 
   2   8   8       40.10       28.91     12.57 o 
 -11   9   8       30.57       26.75      6.57 o 
 -10   9   8      144.96      128.09     12.21 o 
  -9   9   8      120.67      129.13     14.45 o 
  -8   9   8       37.61       22.77      4.73 o 
  -7   9   8       58.82       72.21      9.54 o 
  -6   9   8       20.30       21.82      9.46 o 
  -5   9   8       91.50       91.40     10.59 o 
  -4   9   8        0.53       11.33      5.98 o 
  -3   9   8        2.32        0.25      2.52 o 
  -2   9   8       13.89        8.86      4.14 o 
  -1   9   8        0.19        6.35      3.75 o 
   0   9   8       69.25       70.94     14.21 o 
   1   9   8        6.55       15.28      4.79 o 
  -9  10   8       23.19       10.08      5.76 o 
  -8  10   8        9.88       26.10     10.32 o 
  -7  10   8        0.59        7.28      4.49 o 
  -6  10   8       26.47       17.39      6.75 o 
  -5  10   8       68.70       58.67      8.62 o 
  -4  10   8        2.24       14.01      5.78 o 
  -3  10   8       72.90       47.31     13.30 o 
  -2  10   8        3.96        2.94      2.20 o 
  -1  10   8       22.82       13.12      6.19 o 
  -7  11   8        4.40       12.87      6.59 o 
  -6  11   8       25.90       12.41      5.17 o 
  -5  11   8       19.24       15.87      6.45 o 
  -4  11   8        5.50        7.42      3.41 o 
  -3  11   8        0.13        8.69      3.91 o 
  -2 -12   9       17.26       32.94      9.26 o 
  -1 -12   9        1.71       20.91      9.96 o 
   0 -12   9       12.05       11.04      6.38 o 
   1 -12   9       10.56       -0.83      5.30 o 
   2 -12   9        0.16        8.37      6.15 o 
  -5 -11   9       13.11       20.92     10.40 o 
  -4 -11   9       26.32       61.55     10.98 o 
  -3 -11   9       75.65       99.69     11.42 o 
  -2 -11   9        2.97        1.50      5.50 o 
   0 -11   9        2.65       13.00      5.92 o 
   1 -11   9        0.10       11.15      5.73 o 
   2 -11   9       22.26       14.81      6.61 o 
   3 -11   9        1.51       10.83      6.58 o 
   4 -11   9        0.03        3.13      2.54 o 
  -6 -10   9       34.82       71.71     11.16 o 
  -5 -10   9       22.02       51.48     11.04 o 
  -4 -10   9       49.35       31.41      9.70 o 
  -3 -10   9       28.39       30.06      9.92 o 
  -2 -10   9       38.69       26.80      7.68 o 
  -1 -10   9       16.34       25.01      9.93 o 
   0 -10   9       11.67       12.58      5.96 o 
   1 -10   9       30.43       21.78      8.40 o 
   2 -10   9       25.30       16.90      8.07 o 
   3 -10   9       74.08       65.86      8.49 o 
   4 -10   9        4.03        6.94      3.67 o 
   5 -10   9       15.84        6.54      4.22 o 
  -8  -9   9        1.57        4.86      4.73 o 
  -7  -9   9        7.33        6.43      2.77 o 
  -6  -9   9       93.09      106.73     14.22 o 
  -5  -9   9        4.55       15.28      6.71 o 
  -4  -9   9        3.13        5.54      6.52 o 
  -3  -9   9       32.33       42.19     11.14 o 
  -2  -9   9       26.54       14.88      9.14 o 
  -1  -9   9       74.78       69.36     14.86 o 
   0  -9   9       69.49       66.16     13.94 o 
   1  -9   9        1.67       14.06      6.48 o 
   2  -9   9        5.13        9.72      5.31 o 
   3  -9   9       49.05       80.21      8.98 o 
   4  -9   9        8.09       12.98      5.10 o 
   5  -9   9        4.59        5.77      4.04 o 
   6  -9   9       13.82       12.45      5.17 o 
  -9  -8   9       20.13       16.80      4.65 o 
  -8  -8   9        6.90        8.60      3.26 o 
  -7  -8   9      104.33      106.84     15.36 o 
  -6  -8   9       28.34       21.49      5.32 o 
  -5  -8   9       33.25       25.48      7.95 o 
  -4  -8   9        1.53        8.01      4.28 o 
  -3  -8   9      195.62      156.78     14.82 o 
  -2  -8   9      100.42      106.61     15.40 o 
  -1  -8   9      315.33      358.91     18.29 o 
   0  -8   9      118.49      129.68     13.18 o 
   1  -8   9       29.46       31.85      9.85 o 
   2  -8   9        5.39        3.23      3.06 o 
   3  -8   9       61.13       62.53     12.17 o 
   4  -8   9        0.63        4.02      2.66 o 
   5  -8   9        1.62        5.56      2.85 o 
   6  -8   9        8.66       11.15      5.63 o 
 -10  -7   9       25.42       29.84      8.67 o 
  -9  -7   9        4.86        8.22      3.67 o 
  -8  -7   9        0.34        7.72      2.81 o 
  -7  -7   9        4.41       11.66      4.11 o 
  -6  -7   9       11.34       13.26      3.11 o 
  -5  -7   9      233.32      208.01      9.04 o 
  -4  -7   9      126.08      127.69     31.01 o 
  -3  -7   9       13.59       14.26      5.11 o 
  -2  -7   9      141.96      184.02     50.77 o 
  -1  -7   9        0.12       14.23      6.96 o 
   0  -7   9       26.32       30.40      9.53 o 
   1  -7   9        5.55       11.86      6.16 o 
   2  -7   9      194.09      223.06     11.97 o 
   3  -7   9        2.50        7.26      3.40 o 
   4  -7   9       16.92       32.52      7.92 o 
   5  -7   9       16.86       17.72      5.70 o 
   6  -7   9        4.57       16.25      6.20 o 
   7  -7   9        6.68        7.03      3.79 o 
 -10  -6   9        0.22       17.76      5.80 o 
  -9  -6   9       54.27       61.72      6.39 o 
  -8  -6   9       83.65       89.61     22.05 o 
  -7  -6   9      121.46      112.87      5.64 o 
  -6  -6   9      176.54      151.38     11.65 o 
  -5  -6   9        0.03        4.66      3.32 o 
  -4  -6   9      197.23      180.98     13.90 o 
  -3  -6   9      441.82      416.18     21.93 o 
  -2  -6   9       45.03       37.28      7.93 o 
  -1  -6   9      119.65      116.70      7.54 o 
   0  -6   9      311.87      245.81     32.29 o 
   1  -6   9      233.43      265.68      8.01 o 
   2  -6   9        1.39        0.68      3.29 o 
   3  -6   9      113.95       89.23     11.06 o 
   4  -6   9       95.11       68.68     15.86 o 
   5  -6   9        0.78        9.07      4.84 o 
   6  -6   9        0.11        6.51      4.05 o 
 -11  -5   9        4.22       12.29      5.01 o 
 -10  -5   9      111.02       78.36      6.68 o 
  -9  -5   9        4.79        7.43      4.78 o 
  -8  -5   9       16.40       15.49      4.60 o 
  -7  -5   9       14.64       19.12      5.04 o 
  -6  -5   9      758.55      688.55     19.89 o 
  -5  -5   9       49.47       44.17      7.27 o 
  -4  -5   9       30.38       20.66      6.41 o 
  -3  -5   9       89.19       99.61     12.23 o 
  -2  -5   9       87.68       81.49     15.23 o 
  -1  -5   9      419.09      441.10     38.53 o 
   0  -5   9       24.86       29.40      6.09 o 
   1  -5   9        8.18        6.99      2.57 o 
   2  -5   9      189.63      149.48     21.82 o 
   3  -5   9       13.16        7.24      2.28 o 
   4  -5   9        0.40        6.17      5.72 o 
   5  -5   9        0.00        1.62      2.28 o 
   6  -5   9       68.69       43.50      7.91 o 
   7  -5   9       38.78       34.08      7.15 o 
 -12  -4   9        1.35        1.61      3.23 o 
 -11  -4   9        2.26        5.42      3.93 o 
 -10  -4   9       49.35       65.22     24.93 o 
  -9  -4   9        2.07        7.15      3.56 o 
  -8  -4   9        7.97       17.14      5.08 o 
  -7  -4   9        7.47        8.49      2.95 o 
  -6  -4   9      636.55      584.57     17.96 o 
  -5  -4   9      911.04      908.05     26.32 o 
  -4  -4   9        0.38        8.75     11.31 o 
  -3  -4   9      119.33       96.33      6.68 o 
  -2  -4   9      949.49     1004.35     20.06 o 
  -1  -4   9       78.48       76.26      5.49 o 
   0  -4   9      101.29      100.52      5.95 o 
   1  -4   9     1035.23      801.64     51.86 o 
   2  -4   9       25.23       17.45      4.74 o 
   3  -4   9      294.70      320.29     19.32 o 
   4  -4   9       60.94       64.44      7.46 o 
   5  -4   9       12.09       17.69      3.86 o 
   6  -4   9       12.04       20.08      4.99 o 
   7  -4   9       16.25       16.13     15.33 o 
 -12  -3   9      100.60      144.64     43.06 o 
 -11  -3   9        6.16       18.45     13.87 o 
 -10  -3   9      150.51      160.18     10.80 o 
  -9  -3   9        1.09       15.45      5.27 o 
  -8  -3   9       76.27       71.97      6.66 o 
  -7  -3   9        5.84        4.71      3.87 o 
  -6  -3   9     1217.98     1174.97     33.53 o 
  -5  -3   9     1243.96     1224.22     30.11 o 
  -4  -3   9      263.09      279.34     25.25 o 
  -3  -3   9      251.01      240.94     14.01 o 
  -2  -3   9      256.55      229.13     10.88 o 
  -1  -3   9      602.71      522.92     14.90 o 
   0  -3   9      123.43      117.46      8.09 o 
   1  -3   9      206.42      223.87     25.09 o 
   2  -3   9        4.18        9.74      5.89 o 
   3  -3   9       85.77       95.07     12.57 o 
   4  -3   9      323.02      321.26     20.57 o 
   5  -3   9        9.81        9.84      3.71 o 
   6  -3   9       19.47       11.36      4.41 o 
   7  -3   9        1.56        6.44      3.57 o 
 -12  -2   9       98.80       75.21      8.35 o 
 -11  -2   9        0.02       17.76      4.78 o 
 -10  -2   9        6.33       15.10      7.15 o 
  -9  -2   9      261.07      275.26      9.82 o 
  -8  -2   9      210.90      185.86     15.11 o 
  -7  -2   9      128.72      112.83     10.75 o 
  -6  -2   9        3.53       10.13      4.49 o 
  -5  -2   9     2122.32     2136.22     66.90 o 
  -4  -2   9        3.43       11.50      4.09 o 
  -3  -2   9        5.92        6.57      4.46 o 
  -2  -2   9       68.28       54.89      5.82 o 
  -1  -2   9      233.00      235.65     12.59 o 
   0  -2   9      252.04      255.18     18.76 o 
   1  -2   9      103.78      114.85     10.73 o 
   2  -2   9       72.42       79.82     11.95 o 
   3  -2   9        1.53        4.92      1.69 o 
   4  -2   9       66.76       49.08      6.19 o 
   5  -2   9        8.28        9.88      2.62 o 
   6  -2   9      126.39      113.66     11.93 o 
   7  -2   9        8.71        7.58      3.33 o 
 -13  -1   9       33.76       25.51     11.31 o 
 -12  -1   9       27.05       29.08      4.97 o 
 -11  -1   9       25.23       32.54      6.19 o 
 -10  -1   9       24.54       22.05      5.81 o 
  -9  -1   9       43.05       27.14     12.03 o 
  -8  -1   9       14.69       13.70      4.52 o 
  -7  -1   9        0.93       14.11      9.13 o 
  -6  -1   9       20.87       24.57     11.50 o 
  -5  -1   9      922.50      891.84     26.93 o 
  -4  -1   9      253.82      223.40     21.75 o 
  -3  -1   9       88.49       71.62      5.71 o 
  -2  -1   9      317.27      320.34     10.44 o 
  -1  -1   9      295.06      295.55      9.50 o 
   0  -1   9     1122.42     1205.37     30.43 o 
   1  -1   9        2.13        2.96      1.06 o 
   2  -1   9      273.08      280.89     17.34 o 
   3  -1   9        0.09        5.50      2.21 o 
   4  -1   9      285.21      323.61     21.22 o 
   5  -1   9        1.48        5.54      1.77 o 
   6  -1   9      103.73       85.65     10.21 o 
   7  -1   9       74.25       75.42      7.12 o 
 -13   0   9       17.39       16.88     11.54 o 
 -12   0   9        7.11        9.41     10.17 o 
 -11   0   9      118.82      151.81     16.14 o 
 -10   0   9        2.20        3.40      3.08 o 
  -9   0   9       39.58       38.54      6.28 o 
  -8   0   9      636.94      631.21     19.28 o 
  -7   0   9       31.46       29.17      5.43 o 
  -6   0   9      725.93      758.16     19.14 o 
  -5   0   9      149.07      128.44      8.71 o 
  -4   0   9       67.59       56.88      5.05 o 
  -3   0   9      253.99      214.00     18.22 o 
  -2   0   9     1594.14     1454.30     95.69 o 
  -1   0   9       76.37       63.73      5.07 o 
   0   0   9        1.76        3.97      1.25 o 
   1   0   9      965.05     1060.93     49.54 o 
   2   0   9       13.45       21.64      4.32 o 
   3   0   9      322.27      314.34     18.28 o 
   4   0   9       33.61       39.97      5.82 o 
   5   0   9       54.82       65.86      5.77 o 
   6   0   9       13.74       20.40      6.51 o 
   7   0   9       12.63        9.76      3.42 o 
 -13   1   9        0.14        5.95      5.41 o 
 -12   1   9       72.17       80.84     13.05 o 
 -11   1   9        2.20        9.62      6.23 o 
 -10   1   9       23.35       37.09      5.97 o 
  -9   1   9       59.74       59.90     10.93 o 
  -8   1   9      471.33      440.40     14.37 o 
  -7   1   9       23.19       18.15      2.50 o 
  -6   1   9      437.20      462.93     30.81 o 
  -5   1   9     1068.55     1083.77     21.63 o 
  -4   1   9      238.39      225.85     10.26 o 
  -3   1   9      180.52      189.84      9.78 o 
  -2   1   9      116.84       98.09      7.19 o 
  -1   1   9      116.58      100.86      9.16 o 
   0   1   9      508.52      504.76     41.90 o 
   1   1   9       51.34       56.61      9.51 o 
   2   1   9        5.90        5.35      1.17 o 
   3   1   9       88.95       92.42      9.49 o 
   4   1   9        2.59        4.80      1.74 o 
   5   1   9       32.96       39.85     11.32 o 
   6   1   9       31.33       17.90      4.39 o 
   7   1   9       15.84        8.68      6.49 o 
 -13   2   9       42.93       51.53      9.72 o 
 -12   2   9       11.57       19.40      4.07 o 
 -11   2   9        0.33        8.98      5.90 o 
 -10   2   9        6.33        6.28      2.38 o 
  -9   2   9      102.77      109.99      8.27 o 
  -8   2   9      801.70      754.72     77.38 o 
  -7   2   9      161.05      152.62      9.69 o 
  -6   2   9       26.70       16.48      2.33 o 
  -5   2   9     1311.92     1302.22     43.66 o 
  -4   2   9      760.29      767.46     29.51 o 
  -3   2   9      209.25      261.19     19.38 o 
  -2   2   9        9.39        3.55      4.62 o 
  -1   2   9       61.87       41.00      4.00 o 
   0   2   9       23.41       18.58      2.41 o 
   1   2   9      907.17      970.69     56.29 o 
   2   2   9       41.96       41.43      5.86 o 
   3   2   9       77.59       80.20      9.57 o 
   4   2   9       30.30       43.55      5.32 o 
   5   2   9       80.92       72.70      8.75 o 
   6   2   9       39.49       38.28      6.79 o 
 -13   3   9       38.63       44.43     10.28 o 
 -12   3   9       16.31       12.74      5.58 o 
 -11   3   9       40.43       34.22      4.36 o 
 -10   3   9       64.54       68.09      8.75 o 
  -9   3   9       26.19       18.54      4.24 o 
  -8   3   9      363.78      341.20     27.27 o 
  -7   3   9       52.26       54.16      6.26 o 
  -6   3   9       73.41       40.51     13.74 o 
  -5   3   9     2291.11     2477.93     97.28 o 
  -4   3   9      577.35      692.30     28.14 o 
  -3   3   9      212.50      206.58     16.19 o 
  -2   3   9       14.03       23.04      6.30 o 
  -1   3   9     1066.38     1015.70     47.82 o 
   0   3   9       19.62       18.96     10.25 o 
   1   3   9        0.00        2.53      1.44 o 
   2   3   9      577.12      556.34     17.54 o 
   3   3   9        2.37        6.44      2.03 o 
   4   3   9        4.99        7.68      2.05 o 
   5   3   9       30.35       28.55      6.87 o 
   6   3   9        8.57        6.64      2.47 o 
 -13   4   9        2.52        5.50      2.30 o 
 -12   4   9        0.14        7.76      2.01 o 
 -11   4   9      440.54      418.68     29.19 o 
 -10   4   9       17.48       18.36      4.07 o 
  -9   4   9        4.08        6.77      6.55 o 
  -8   4   9        1.19        3.05      3.46 o 
  -7   4   9      259.14      220.54     19.15 o 
  -6   4   9      685.47      699.65     30.94 o 
  -5   4   9       41.79       52.76     12.08 o 
  -4   4   9        7.88        4.99      3.40 o 
  -3   4   9       32.01       27.52      6.81 o 
  -2   4   9      214.68      231.51     30.58 o 
  -1   4   9       19.47        5.72      1.91 o 
   0   4   9        0.55        2.99      3.84 o 
   1   4   9      100.99       87.42     14.39 o 
   2   4   9       98.31       78.73      6.04 o 
   3   4   9       25.13       24.17      5.36 o 
   4   4   9        0.94        2.72      1.95 o 
   5   4   9        0.88       16.45      4.26 o 
 -13   5   9       17.68       26.29      8.10 o 
 -12   5   9        6.51       18.72      8.11 o 
 -11   5   9        0.65        9.17      4.91 o 
 -10   5   9       20.76       14.86     11.34 o 
  -9   5   9       11.59       14.10      3.32 o 
  -8   5   9        0.47        7.66      5.32 o 
  -7   5   9       12.98       10.81      7.79 o 
  -6   5   9      329.08      330.47     17.37 o 
  -5   5   9       41.60       49.45     10.61 o 
  -4   5   9      235.96      216.36     11.96 o 
  -3   5   9       10.19       14.87      5.53 o 
  -2   5   9       17.64       11.10      3.16 o 
  -1   5   9       99.51       86.87     10.67 o 
   0   5   9       48.46       46.08     25.44 o 
   1   5   9       27.12       25.17      4.60 o 
   2   5   9      193.73      194.85     12.98 o 
   3   5   9        1.55        4.21      1.28 o 
   4   5   9       13.28        8.18      6.33 o 
 -12   6   9        0.49        6.71      5.24 o 
 -11   6   9       63.12       81.75     12.52 o 
 -10   6   9       38.67       31.91      7.40 o 
  -9   6   9       25.16       12.01      5.16 o 
  -8   6   9      265.64      289.21     13.50 o 
  -7   6   9      107.47      115.71     30.96 o 
  -6   6   9      429.52      436.23     18.82 o 
  -5   6   9        0.09       23.52     10.27 o 
  -4   6   9       76.81       87.95     10.13 o 
  -3   6   9       19.29       19.75      6.30 o 
  -2   6   9       88.30       87.32     16.43 o 
  -1   6   9      626.02      598.25     24.20 o 
   0   6   9       20.69       19.01      5.87 o 
   1   6   9        0.28        6.26      4.04 o 
   2   6   9        3.08       13.33      5.32 o 
   3   6   9       41.15       41.85      6.93 o 
 -12   7   9        0.74        2.81      4.20 o 
 -11   7   9       16.66       16.50      7.21 o 
 -10   7   9       66.80       60.63      9.22 o 
  -9   7   9        1.39       13.37      7.02 o 
  -8   7   9      117.50      132.50     13.38 o 
  -7   7   9      164.95      139.73     13.54 o 
  -6   7   9        7.20       19.24      6.43 o 
  -5   7   9      214.56      222.60     12.16 o 
  -4   7   9        6.28       13.69      5.74 o 
  -3   7   9        9.24       10.55      4.72 o 
  -2   7   9       33.46       39.98      8.83 o 
  -1   7   9       38.60       72.49     12.33 o 
   0   7   9       57.75       52.03     10.79 o 
   1   7   9       14.01       19.34      6.97 o 
   2   7   9       17.15       25.49     10.21 o 
 -11   8   9      120.46      135.82     15.80 o 
 -10   8   9       14.79       25.47      9.15 o 
  -9   8   9       25.34       23.66      6.99 o 
  -8   8   9        0.99        6.05      4.60 o 
  -7   8   9       56.24       57.10      9.99 o 
  -6   8   9      110.40       96.41     12.85 o 
  -5   8   9        1.11        6.26      5.10 o 
  -4   8   9       33.75       24.83      8.02 o 
  -3   8   9       10.76        8.94      5.93 o 
  -2   8   9        4.37        6.15      3.83 o 
  -1   8   9      335.88      298.22     46.14 o 
   0   8   9        0.66        8.87      3.95 o 
   1   8   9        8.52        2.13      2.22 o 
 -10   9   9        1.53        7.99      5.09 o 
  -9   9   9      144.82      146.07     13.28 o 
  -8   9   9       28.77       40.22      8.90 o 
  -7   9   9       23.47       18.75      6.52 o 
  -6   9   9       47.99       33.56      7.65 o 
  -5   9   9       23.84       23.09      8.07 o 
  -4   9   9       75.81       82.11     10.89 o 
  -3   9   9       18.41       23.54      6.34 o 
  -2   9   9       15.72       16.16      6.18 o 
  -1   9   9        1.66        9.79      5.43 o 
   0   9   9       11.37        8.01      4.80 o 
  -8  10   9        1.01        2.45      3.89 o 
  -7  10   9       13.13        8.93      4.48 o 
  -6  10   9      101.36       72.33      8.58 o 
  -5  10   9        2.42       23.62      8.89 o 
  -4  10   9        1.31        2.51      2.93 o 
  -3  10   9        0.03        7.54      3.49 o 
  -4 -11  10       29.82       40.57     10.27 o 
  -3 -11  10        5.99       18.41      7.81 o 
  -2 -11  10       46.34       57.60     10.32 o 
  -1 -11  10       52.48       37.79      8.23 o 
   0 -11  10       15.89        5.50      5.93 o 
   1 -11  10       13.92        7.68      5.62 o 
   2 -11  10       10.53       37.18     10.45 o 
  -6 -10  10       51.67       42.10     10.40 o 
  -5 -10  10        0.06        7.66      6.28 o 
  -4 -10  10       15.72       32.45      8.87 o 
  -3 -10  10       22.30       14.09      6.61 o 
  -2 -10  10        5.45       14.47      9.08 o 
  -1 -10  10        1.14       16.83      8.83 o 
   0 -10  10        9.26        2.06      4.94 o 
   1 -10  10       55.04       41.71     15.06 o 
   2 -10  10        9.35       12.12      6.34 o 
   3 -10  10        1.77        3.14      2.96 o 
   4 -10  10        3.23        4.62      4.02 o 
  -7  -9  10       50.59       70.64     11.83 o 
  -6  -9  10       10.34       18.72     10.13 o 
  -5  -9  10       33.75       52.01      9.64 o 
  -4  -9  10       87.93       75.32     10.22 o 
  -3  -9  10       45.83       40.24     10.47 o 
  -2  -9  10        1.75       13.29      7.13 o 
  -1  -9  10        1.45        8.94      6.19 o 
   0  -9  10        3.30       21.00      9.90 o 
   1  -9  10      108.81      113.47     12.51 o 
   3  -9  10       23.74       21.00      4.89 o 
   4  -9  10        7.13       11.38      5.66 o 
   5  -9  10       44.53       35.31     11.99 o 
  -8  -8  10       45.76       37.87      4.45 o 
  -7  -8  10        1.50       15.74      4.02 o 
  -6  -8  10       12.75       13.71      6.40 o 
  -5  -8  10      225.78      192.27     44.81 o 
  -4  -8  10      106.91      127.89     16.48 o 
  -3  -8  10        0.61        9.73      6.23 o 
  -2  -8  10      114.31      111.60     10.83 o 
  -1  -8  10      417.06      443.08     17.19 o 
   0  -8  10        1.05        5.90      5.89 o 
   1  -8  10      154.88      166.02     17.57 o 
   2  -8  10      117.24      122.45     12.14 o 
   3  -8  10      102.58       97.36      8.66 o 
   4  -8  10        5.94        8.08      4.82 o 
   5  -8  10        3.43        4.45      3.43 o 
  -9  -7  10        3.58        7.86      3.65 o 
  -8  -7  10       12.42       10.55      2.71 o 
  -7  -7  10        3.74       20.27      4.38 o 
  -6  -7  10        3.91        6.03      2.51 o 
  -5  -7  10       85.64       67.15     13.58 o 
  -4  -7  10      108.14      100.50     21.57 o 
  -3  -7  10      154.28      161.12      5.75 o 
  -2  -7  10      231.59      249.48     14.05 o 
  -1  -7  10        1.31       16.08      7.57 o 
   0  -7  10      187.33      250.37     14.71 o 
   1  -7  10       21.18       26.83      8.18 o 
   2  -7  10       19.04       16.63      5.62 o 
   3  -7  10        0.16        6.54      3.46 o 
   4  -7  10      177.69      184.96     15.15 o 
   5  -7  10        0.21        4.41      3.51 o 
   6  -7  10       12.49       10.97      5.34 o 
 -10  -6  10       19.74       17.15      4.78 o 
  -9  -6  10       32.87       31.21      5.04 o 
  -8  -6  10       13.22       13.16     10.44 o 
  -7  -6  10       77.47       79.37      8.48 o 
  -6  -6  10       35.46       37.06      6.08 o 
  -5  -6  10       15.62       16.61      5.69 o 
  -4  -6  10      412.75      397.38     17.56 o 
  -3  -6  10      141.69      150.57      9.33 o 
  -2  -6  10      101.13      101.97     12.38 o 
  -1  -6  10      301.88      321.83     20.95 o 
   0  -6  10      241.21      284.44     13.03 o 
   1  -6  10      102.90       95.51      6.96 o 
   2  -6  10       27.48       20.00      6.88 o 
   3  -6  10      518.52      621.96    209.63 o 
   4  -6  10       27.25       34.32     10.68 o 
   5  -6  10      107.94       87.86     19.84 o 
   6  -6  10       37.43       17.25      7.47 o 
 -11  -5  10      101.24      114.81     12.58 o 
 -10  -5  10       18.50       23.72      8.66 o 
  -9  -5  10        4.74       13.46      4.67 o 
  -8  -5  10      192.60      209.58     12.61 o 
  -7  -5  10       13.81        6.70     10.93 o 
  -6  -5  10       28.60       30.01      5.21 o 
  -5  -5  10        0.18        8.74      4.60 o 
  -4  -5  10     1299.43     1340.71     35.91 o 
  -3  -5  10      187.42      188.14     14.44 o 
  -2  -5  10       17.68       11.12      7.70 o 
  -1  -5  10        8.83        8.45      4.30 o 
   0  -5  10        1.23        6.33      2.19 o 
   1  -5  10      572.47      640.02     26.57 o 
   2  -5  10       41.90       37.42      5.34 o 
   3  -5  10        1.35        2.29      2.56 o 
   4  -5  10       67.92       45.60      7.64 o 
   5  -5  10        0.34        8.09      5.35 o 
   6  -5  10       13.74       21.85      7.62 o 
 -11  -4  10       24.05       34.96     11.47 o 
 -10  -4  10       48.92       47.76      7.92 o 
  -9  -4  10        0.90        2.22      2.86 o 
  -8  -4  10       40.59       48.33      7.22 o 
  -7  -4  10       70.09       51.04      6.84 o 
  -6  -4  10       24.00       25.41      9.95 o 
  -5  -4  10        0.37        5.93      2.68 o 
  -4  -4  10      346.80      346.91     12.83 o 
  -3  -4  10      668.62      668.16     19.97 o 
  -2  -4  10       86.76       96.02      8.58 o 
  -1  -4  10       27.03       22.12      4.50 o 
   0  -4  10      165.68      149.10     18.25 o 
   1  -4  10      132.48      134.88      9.24 o 
   2  -4  10      130.39      115.46     12.08 o 
   3  -4  10      357.29      340.32     20.71 o 
   4  -4  10       55.20       50.33      8.86 o 
   5  -4  10       37.28       36.76      7.16 o 
   6  -4  10        8.76       10.95      4.70 o 
 -12  -3  10        1.27        7.77      3.34 o 
 -11  -3  10       25.19       24.03      8.91 o 
 -10  -3  10      278.74      292.30     21.42 o 
  -9  -3  10        8.93       18.40      4.60 o 
  -8  -3  10        3.10       11.59      3.66 o 
  -7  -3  10       75.32       55.16      5.53 o 
  -6  -3  10       43.00       66.33      7.29 o 
  -5  -3  10       54.18       54.29      8.42 o 
  -4  -3  10      365.13      346.41     11.55 o 
  -3  -3  10     1084.60     1100.69     33.41 o 
  -2  -3  10      185.98      180.96      9.20 o 
  -1  -3  10       87.50       85.51     12.28 o 
   0  -3  10      295.72      268.31     13.09 o 
   1  -3  10      319.21      320.25     18.20 o 
   2  -3  10      485.52      536.50     37.26 o 
   3  -3  10       12.77       20.44      4.36 o 
   4  -3  10       24.07       18.45      4.24 o 
   5  -3  10       22.07       11.70      3.19 o 
   6  -3  10      194.13      150.75     18.34 o 
 -12  -2  10        4.85        6.64      6.87 o 
 -11  -2  10        8.43        8.16      4.97 o 
 -10  -2  10       60.73       53.59      6.47 o 
  -9  -2  10      164.69      148.48     10.61 o 
  -8  -2  10        1.51       15.65      4.16 o 
  -7  -2  10      157.82      157.63     11.77 o 
  -6  -2  10      320.51      296.51     12.84 o 
  -5  -2  10      129.13      121.77      7.05 o 
  -4  -2  10      291.56      278.41     12.94 o 
  -3  -2  10      168.41      145.17      7.86 o 
  -2  -2  10       88.15      103.98      8.23 o 
  -1  -2  10        5.32       12.92      2.51 o 
   0  -2  10      909.58      906.26     33.07 o 
   1  -2  10       47.02       44.08      6.49 o 
   2  -2  10        0.04        2.91      1.67 o 
   3  -2  10       77.91       71.48     11.23 o 
   4  -2  10        6.95        4.73      2.60 o 
   5  -2  10       69.13       48.88      9.48 o 
   6  -2  10        0.87        3.28      2.17 o 
 -12  -1  10        0.61       11.01      5.99 o 
 -11  -1  10        8.34       23.16      5.31 o 
 -10  -1  10        0.60       28.11      6.62 o 
  -9  -1  10       11.81       16.00      7.55 o 
  -8  -1  10        5.53        1.78      2.86 o 
  -7  -1  10      151.90      115.38      8.06 o 
  -6  -1  10      136.21      108.87      9.42 o 
  -5  -1  10       35.33       43.11      5.74 o 
  -4  -1  10      208.42      176.83     16.66 o 
  -3  -1  10        0.85        4.12      3.77 o 
  -2  -1  10      245.71      221.56     14.87 o 
  -1  -1  10        0.20        4.82      3.69 o 
   0  -1  10      164.26      159.79     15.19 o 
   1  -1  10        0.39        5.42      1.93 o 
   2  -1  10      514.67      529.84     28.33 o 
   3  -1  10        0.60        3.77      2.18 o 
   4  -1  10       64.29       65.17      9.46 o 
   5  -1  10        8.62       13.37      3.17 o 
   6  -1  10       85.96       65.29     16.02 o 
 -13   0  10       41.56       52.82      7.87 o 
 -12   0  10       12.16       16.94      9.14 o 
 -11   0  10      149.94      143.20     22.17 o 
 -10   0  10       20.79       19.43      4.68 o 
  -9   0  10      157.66      172.50     17.35 o 
  -8   0  10        9.99        7.34      5.01 o 
  -7   0  10       71.40       76.43      9.05 o 
  -6   0  10      809.07      806.59     22.82 o 
  -5   0  10       13.67       10.33      2.46 o 
  -4   0  10      366.04      369.85     23.12 o 
  -3   0  10      743.66      706.83     34.29 o 
  -2   0  10      271.07      271.65     12.70 o 
  -1   0  10      108.13       88.71      8.22 o 
   0   0  10      739.74      778.46     24.86 o 
   1   0  10        0.06        1.64      4.37 o 
   2   0  10       58.79       51.28     19.88 o 
   3   0  10      491.90      500.63     21.46 o 
   4   0  10       14.98        6.68      3.11 o 
   5   0  10      111.50       90.43     23.76 o 
   6   0  10        4.94        2.64      1.59 o 
 -13   1  10        4.76       16.02      4.69 o 
 -12   1  10        2.23        9.72      6.53 o 
 -11   1  10       15.79       10.69      3.56 o 
 -10   1  10      221.80      229.00     13.91 o 
  -9   1  10       96.54       83.81      7.43 o 
  -8   1  10        4.08       20.64      4.69 o 
  -7   1  10        1.74       13.71      8.96 o 
  -6   1  10      510.74      456.13     12.25 o 
  -5   1  10        1.01        2.47      1.79 o 
  -4   1  10       51.16       44.11      4.04 o 
  -3   1  10     1349.40     1278.37     34.69 o 
  -2   1  10      558.94      567.20     13.53 o 
  -1   1  10      126.90      126.26      8.33 o 
   0   1  10      180.91      175.61     23.48 o 
   1   1  10      317.52      325.91     18.05 o 
   2   1  10        2.07        7.20      2.38 o 
   3   1  10        8.16        4.93      2.34 o 
   4   1  10        4.52       10.36      3.49 o 
   5   1  10       14.11        6.74      3.11 o 
   6   1  10        0.85        7.03      2.58 o 
 -13   2  10       29.96       36.28      5.03 o 
 -12   2  10       25.48       23.71      6.95 o 
 -11   2  10       32.79       35.74      5.79 o 
 -10   2  10        3.98        2.53      3.89 o 
  -9   2  10      130.90      132.01     10.77 o 
  -8   2  10        0.87       12.39      8.17 o 
  -7   2  10       16.34       19.17     12.37 o 
  -6   2  10      727.58      684.88     34.03 o 
  -5   2  10        5.66        5.07      3.16 o 
  -4   2  10      399.44      404.57     20.51 o 
  -3   2  10      217.82      229.55     12.37 o 
  -1   2  10        7.25       10.66      2.03 o 
   0   2  10      114.21       93.42     33.58 o 
   1   2  10       29.17       31.18      8.20 o 
   2   2  10        3.95        6.20      6.48 o 
   3   2  10      116.74      106.67     26.83 o 
   4   2  10       43.69       33.38      7.88 o 
   5   2  10        0.27        5.22      7.26 o 
 -13   3  10       19.51       12.21      7.69 o 
 -12   3  10      132.28      128.20     28.74 o 
 -11   3  10       21.82       16.85      3.64 o 
 -10   3  10        0.80        1.61      1.80 o 
  -9   3  10        5.18        7.34      3.05 o 
  -8   3  10        2.91       13.33      8.21 o 
  -7   3  10       71.54       73.90     11.18 o 
  -6   3  10       60.76       53.32     11.45 o 
  -5   3  10       18.98       15.50      8.70 o 
  -4   3  10      157.87      158.95     19.62 o 
  -3   3  10      447.15      490.92     22.52 o 
  -2   3  10      495.75      458.19     50.85 o 
  -1   3  10        0.94        1.77      3.08 o 
   0   3  10        2.30        4.14      1.42 o 
   1   3  10      172.15      159.83     35.94 o 
   2   3  10       34.53       32.00     11.94 o 
   3   3  10        3.33        8.02      3.43 o 
   4   3  10      146.00      140.07      9.14 o 
   5   3  10        0.39        6.56      1.70 o 
 -13   4  10       15.76       10.09      5.60 o 
 -12   4  10        2.24        3.01      4.17 o 
 -11   4  10       58.10       61.08     10.02 o 
 -10   4  10       16.45       18.20      8.60 o 
  -9   4  10      404.21      379.99     30.84 o 
  -8   4  10      102.76      126.09     11.13 o 
  -7   4  10       13.93       15.04      6.31 o 
  -6   4  10       45.73       51.92      9.53 o 
  -5   4  10      169.77      207.72     15.02 o 
  -4   4  10      599.03      597.82     25.79 o 
  -3   4  10       19.19        7.59      5.36 o 
  -2   4  10        6.24        1.74      2.91 o 
  -1   4  10        7.15        9.37      3.65 o 
   0   4  10      256.06      301.11     35.31 o 
   1   4  10       62.66       60.50     13.18 o 
   2   4  10       43.63       49.29     12.18 o 
   3   4  10        8.93       12.41      5.39 o 
   4   4  10       21.35       15.63      6.86 o 
 -12   5  10       15.80       30.55     12.09 o 
 -11   5  10        0.03       13.64      5.89 o 
 -10   5  10       16.86       33.11      9.71 o 
  -9   5  10      159.75      158.56     15.74 o 
  -8   5  10       42.68       27.94      9.56 o 
  -7   5  10        3.25        3.74      5.03 o 
  -6   5  10       11.57        4.70      5.32 o 
  -5   5  10        0.06       25.60     10.98 o 
  -4   5  10        4.55       22.78      6.69 o 
  -3   5  10       60.69       62.84     12.61 o 
  -2   5  10       17.33       19.23      6.90 o 
  -1   5  10       22.46       12.34      4.41 o 
   0   5  10      163.04      166.05     25.87 o 
   1   5  10       12.48       38.06      9.64 o 
   2   5  10        1.33        8.49      3.20 o 
   3   5  10        4.98       12.36      7.61 o 
 -12   6  10       82.66       60.33     10.99 o 
 -11   6  10      199.93      253.53     20.51 o 
 -10   6  10        4.45       14.56      7.56 o 
  -9   6  10       13.46        8.15      5.40 o 
  -8   6  10       16.20       14.13      7.59 o 
  -7   6  10       14.93       11.11      7.57 o 
  -6   6  10      275.32      271.83     13.58 o 
  -5   6  10       35.11       43.84     10.81 o 
  -4   6  10      175.75      182.41      9.67 o 
  -3   6  10        7.53       13.37      5.94 o 
  -2   6  10       15.97       11.06      4.00 o 
  -1   6  10       50.19       40.77      9.81 o 
   0   6  10       18.67       25.93      7.04 o 
   1   6  10      384.43      380.45    121.21 o 
   2   6  10        6.02       12.40      8.34 o 
 -11   7  10       43.91       42.96      8.31 o 
 -10   7  10        0.10        1.58      5.40 o 
  -9   7  10       24.62       16.19      7.21 o 
  -8   7  10       25.98       42.65      9.65 o 
  -7   7  10        3.42       12.08      5.55 o 
  -6   7  10        1.95       13.68      7.38 o 
  -5   7  10       42.17       51.35     10.32 o 
  -4   7  10       56.16       52.08      8.70 o 
  -3   7  10       90.68       90.91     14.09 o 
  -2   7  10       30.25       30.75      8.15 o 
  -1   7  10        0.05       13.85      6.01 o 
   0   7  10       57.25       86.31     14.72 o 
   1   7  10        1.54       10.85      6.35 o 
 -10   8  10       52.88       47.21      7.39 o 
  -9   8  10      106.63       86.91     10.32 o 
  -8   8  10       95.37      137.45     15.26 o 
  -7   8  10        0.35        7.99      6.32 o 
  -6   8  10        0.02       13.33      6.86 o 
  -5   8  10       44.45       45.26     10.71 o 
  -4   8  10       11.35       15.39      5.60 o 
  -3   8  10        0.43        7.30      3.56 o 
  -2   8  10        7.70        1.29      4.58 o 
  -1   8  10        0.90        8.60      4.82 o 
   0   8  10        2.26       10.85      5.86 o 
  -9   9  10        4.49       10.70      6.68 o 
  -8   9  10       11.75        6.57      5.76 o 
  -7   9  10      264.04      297.81     21.86 o 
  -6   9  10        2.25        6.69      5.10 o 
  -5   9  10       18.50       20.16      8.68 o 
  -4   9  10        0.00        3.40      3.53 o 
  -3   9  10        0.05        8.72      3.80 o 
  -2   9  10        8.63       13.20      5.39 o 
  -2 -11  11       21.48       59.22     12.28 o 
  -1 -11  11        0.04        5.80      5.80 o 
  -5 -10  11        0.65       22.19     12.40 o 
  -4 -10  11        8.23       38.07     11.84 o 
  -3 -10  11       35.76       67.95      9.70 o 
  -2 -10  11        0.01       10.33      6.87 o 
  -1 -10  11        2.84       25.99     12.37 o 
   0 -10  11        7.37       20.30     11.23 o 
   1 -10  11       41.13       27.50     12.30 o 
   2 -10  11        4.09       21.12     10.36 o 
  -7  -9  11        1.54        9.73      7.99 o 
  -6  -9  11       93.61      105.74     12.68 o 
  -4  -9  11       14.52       20.74     11.43 o 
  -3  -9  11      181.99      172.69     18.48 o 
  -2  -9  11        3.78       14.06     10.65 o 
  -1  -9  11       36.53       47.56     12.75 o 
   0  -9  11       53.98       85.99     13.75 o 
   1  -9  11        7.34       14.06      8.17 o 
   2  -9  11       22.04       29.55     11.76 o 
   3  -9  11       18.55       15.88      5.67 o 
  -8  -8  11       27.39       44.37     10.35 o 
  -7  -8  11       96.09       81.35     11.05 o 
  -6  -8  11       36.75       47.34      9.23 o 
  -5  -8  11        7.27       48.81     12.89 o 
  -4  -8  11        6.49       26.84     11.17 o 
  -3  -8  11       84.29       94.30     12.27 o 
  -2  -8  11      163.66      196.72     18.83 o 
  -1  -8  11       42.09       63.31     12.02 o 
   0  -8  11       68.23       74.27     10.87 o 
   1  -8  11      198.39      243.11     18.43 o 
   2  -8  11       13.60       17.28      7.09 o 
   3  -8  11       72.65       62.02      8.36 o 
   4  -8  11       34.81       29.86      8.38 o 
  -9  -7  11      333.88      338.67     20.20 o 
  -8  -7  11        1.42        1.87      3.11 o 
  -7  -7  11        0.01        9.22      3.27 o 
  -6  -7  11       20.26       18.81      3.92 o 
  -5  -7  11       80.04       61.18      6.39 o 
  -4  -7  11        5.36       10.21      5.38 o 
  -3  -7  11      107.78       90.49     11.98 o 
  -2  -7  11      192.96      205.49     19.22 o 
  -1  -7  11        0.89       10.38      7.08 o 
   0  -7  11      221.95      289.03     24.74 o 
   1  -7  11       18.04       13.57      6.29 o 
   2  -7  11       54.33       59.44      6.61 o 
   3  -7  11      111.25       64.85     19.82 o 
   4  -7  11       19.50       17.63      7.87 o 
   5  -7  11        4.43       -0.10      3.55 o 
 -10  -6  11      155.72      164.94     15.87 o 
  -9  -6  11       37.82       40.29      4.54 o 
  -8  -6  11       16.47       19.38      4.12 o 
  -7  -6  11       42.95       41.93      5.47 o 
  -6  -6  11       44.62       48.60      9.14 o 
  -5  -6  11      356.32      360.45      8.85 o 
  -4  -6  11       13.12       14.20      4.09 o 
  -3  -6  11       21.59       14.81      3.20 o 
  -2  -6  11      272.98      317.26      9.74 o 
  -1  -6  11       65.56       68.59      8.63 o 
   0  -6  11        0.24        9.33      5.51 o 
   1  -6  11       20.04       23.97      6.81 o 
   2  -6  11       33.70       16.85      6.77 o 
   3  -6  11       76.77       73.67     12.14 o 
   4  -6  11        4.78       23.02      7.39 o 
   5  -6  11      202.89      155.28     29.40 o 
 -10  -5  11       22.55       23.85      9.62 o 
  -9  -5  11       23.87       27.13      7.83 o 
  -8  -5  11      131.17      135.59     17.83 o 
  -7  -5  11       50.47       35.84      4.99 o 
  -6  -5  11       15.44       17.23      4.56 o 
  -5  -5  11       13.07       15.63     11.17 o 
  -4  -5  11       12.17       20.59      4.78 o 
  -3  -5  11       69.80       77.87      8.25 o 
  -2  -5  11      475.01      445.61     62.64 o 
  -1  -5  11      215.60      241.21     25.26 o 
   0  -5  11       14.52       21.17      3.47 o 
   1  -5  11        9.23       14.25      3.62 o 
   2  -5  11       47.88       50.52      6.71 o 
   3  -5  11      236.47      160.83     37.16 o 
   4  -5  11       94.80       57.82     16.98 o 
   5  -5  11       10.06        8.83      5.23 o 
 -11  -4  11      206.28      266.08     17.78 o 
 -10  -4  11       80.41      105.77      8.69 o 
  -9  -4  11        0.05        9.10      3.95 o 
  -8  -4  11       15.29       10.07     13.30 o 
  -7  -4  11      163.93      164.18     19.19 o 
  -6  -4  11        3.11        3.00      2.55 o 
  -5  -4  11       50.95       38.64     10.22 o 
  -4  -4  11        3.95       12.26      4.27 o 
  -3  -4  11       12.33       21.62      3.99 o 
  -2  -4  11       42.34       29.25      4.95 o 
  -1  -4  11       83.35       88.76     12.16 o 
   0  -4  11      117.92      138.70      7.72 o 
   1  -4  11       21.56       19.02      3.64 o 
   2  -4  11       78.77       57.90      8.54 o 
   3  -4  11       42.89       43.08      6.41 o 
   4  -4  11       14.32        6.60      2.74 o 
   5  -4  11       14.11        5.48      2.84 o 
 -11  -3  11        2.64        7.18      8.25 o 
 -10  -3  11        0.35        4.14      6.01 o 
  -9  -3  11       22.65       20.79      6.10 o 
  -8  -3  11      284.00      267.09     12.61 o 
  -7  -3  11       91.47       87.11     10.89 o 
  -6  -3  11       13.03       15.10      6.21 o 
  -5  -3  11      176.46      132.32      8.78 o 
  -4  -3  11        3.81       12.75      3.90 o 
  -3  -3  11      309.43      305.65     12.58 o 
  -2  -3  11       26.14       35.19      5.58 o 
  -1  -3  11      102.73       89.00      6.55 o 
   0  -3  11      341.34      345.41     15.05 o 
   1  -3  11       70.05       55.42      6.93 o 
   2  -3  11      162.90      139.11     12.58 o 
   3  -3  11        3.40        5.17      3.05 o 
   4  -3  11      144.98      126.67     15.56 o 
   5  -3  11        1.76        4.78      4.98 o 
 -12  -2  11       42.88       57.94     10.21 o 
 -11  -2  11      277.13      306.33     26.37 o 
 -10  -2  11        0.17       17.23      5.93 o 
  -9  -2  11      253.80      263.80     15.29 o 
  -8  -2  11        2.94        9.11      5.10 o 
  -7  -2  11      352.62      376.77     11.16 o 
  -6  -2  11       47.65       39.28      5.92 o 
  -5  -2  11      545.95      531.30     15.77 o 
  -4  -2  11      219.33      206.26     14.43 o 
  -3  -2  11      242.28      210.87      7.67 o 
  -2  -2  11      149.06      152.60     13.45 o 
  -1  -2  11        4.90        9.07      3.05 o 
   0  -2  11      141.90      129.43     13.47 o 
   1  -2  11       51.07       48.05      6.07 o 
   2  -2  11      486.55      491.13     25.68 o 
   3  -2  11        0.59        4.08      4.36 o 
   4  -2  11       17.95       18.69      4.66 o 
   5  -2  11       54.43       39.08      6.55 o 
 -12  -1  11       23.82       23.39      4.50 o 
 -11  -1  11       87.88       90.26      9.02 o 
 -10  -1  11        2.65       10.28      4.22 o 
  -9  -1  11       23.80       42.15      6.42 o 
  -8  -1  11       96.89      112.03     11.37 o 
  -7  -1  11       70.89       54.72     12.64 o 
  -6  -1  11        8.94       17.48      4.81 o 
  -5  -1  11        2.82       15.35      5.67 o 
  -4  -1  11      180.70      159.42     12.62 o 
  -3  -1  11       44.40       41.98      6.42 o 
  -2  -1  11       35.43       27.61      6.42 o 
  -1  -1  11       72.72       71.41      4.88 o 
   0  -1  11      231.48      216.97     16.29 o 
   1  -1  11       11.24        6.98      2.55 o 
   2  -1  11      110.22       99.43     16.88 o 
   3  -1  11       40.70       24.85      5.03 o 
   4  -1  11       24.02       20.29      4.92 o 
   5  -1  11        1.23        9.87      3.69 o 
 -12   0  11       17.96       11.88      5.54 o 
 -11   0  11       16.48       11.42      3.71 o 
 -10   0  11       17.50       24.84      5.78 o 
  -9   0  11      213.97      216.31     12.71 o 
  -8   0  11       15.24       24.41     11.31 o 
  -7   0  11       25.49       24.23      9.76 o 
  -6   0  11        0.29        7.05      4.62 o 
  -5   0  11      151.41      145.86      9.09 o 
  -4   0  11      752.26      715.38     35.02 o 
  -3   0  11        1.19        8.32      2.36 o 
  -2   0  11        0.97        4.52      2.74 o 
  -1   0  11      139.24      113.21     10.92 o 
   0   0  11      277.55      257.19     15.71 o 
   1   0  11        2.07        6.78      4.01 o 
   2   0  11        1.19        1.74      1.84 o 
   3   0  11        0.21        4.59      1.63 o 
   4   0  11        0.02        5.03      3.31 o 
   5   0  11       54.16       45.94     11.09 o 
 -12   1  11      115.00      114.31     19.85 o 
 -11   1  11        0.02        7.44      3.05 o 
 -10   1  11       59.17       55.77      8.86 o 
  -9   1  11        1.95       10.16      6.52 o 
  -8   1  11      246.33      253.23     12.82 o 
  -7   1  11        8.33       16.27      3.53 o 
  -6   1  11        6.52       10.75      3.86 o 
  -5   1  11       62.52       51.87      5.91 o 
  -4   1  11       56.42       41.48      4.93 o 
  -3   1  11       42.35       34.48      5.50 o 
  -2   1  11        5.22        9.41      3.40 o 
  -1   1  11      163.12      151.84      8.70 o 
   0   1  11      220.94      174.73     14.49 o 
   1   1  11        8.93        8.75      2.74 o 
   2   1  11       49.51       35.66      6.97 o 
   3   1  11       26.80       23.88     11.73 o 
   4   1  11       20.18       24.92      9.16 o 
 -12   2  11      114.85      130.95     14.34 o 
 -11   2  11       21.36       33.76     29.02 o 
 -10   2  11       17.57       17.22      4.06 o 
  -9   2  11       12.91       10.89      7.64 o 
  -8   2  11       18.01       11.63      2.92 o 
  -7   2  11      140.53      140.32     12.09 o 
  -6   2  11       53.89       56.88      7.76 o 
  -5   2  11       11.61        6.01      5.38 o 
  -4   2  11      349.06      357.19     23.73 o 
  -3   2  11        3.21        5.03      3.57 o 
  -2   2  11      303.74      215.02     33.49 o 
  -1   2  11        3.03        2.75      4.85 o 
   0   2  11       62.32       46.12     18.01 o 
   1   2  11       27.39       27.24     15.26 o 
   2   2  11      179.62      122.42     14.56 o 
   3   2  11        8.23       11.61      6.01 o 
   4   2  11       27.40       28.91      7.90 o 
 -12   3  11       71.85       66.64     10.46 o 
 -11   3  11       28.40       27.86      8.27 o 
 -10   3  11      242.07      301.58     20.41 o 
  -9   3  11        1.77       16.46      6.81 o 
  -8   3  11        5.70       15.46      6.37 o 
  -7   3  11      312.55      324.98     17.30 o 
  -6   3  11        2.63       15.74      6.91 o 
  -5   3  11       17.95        2.21      5.89 o 
  -4   3  11        0.10       10.84      6.68 o 
  -3   3  11      138.56      165.45     10.55 o 
  -2   3  11        6.14        3.15      3.74 o 
  -1   3  11       31.32       39.87     11.82 o 
   0   3  11       71.04       78.41     11.15 o 
   1   3  11       56.26       60.10     10.20 o 
   2   3  11       69.38       59.83     10.97 o 
   3   3  11        0.17        4.49      4.37 o 
 -12   4  11       15.43        6.74      5.19 o 
 -11   4  11       72.27       73.34      9.80 o 
 -10   4  11        1.60       14.37      7.20 o 
  -9   4  11      190.61      191.19     17.98 o 
  -8   4  11       11.96       20.70      9.12 o 
  -7   4  11       78.86       68.63     12.69 o 
  -6   4  11       49.77       42.24     10.34 o 
  -5   4  11        1.91       21.76      9.62 o 
  -4   4  11      169.22      152.22      9.79 o 
  -3   4  11       17.15       17.81      6.08 o 
  -2   4  11      142.40      151.45     20.49 o 
  -1   4  11        2.02        4.24      3.46 o 
   0   4  11       52.43       58.40     12.62 o 
   1   4  11       61.30       75.31     12.40 o 
   2   4  11       15.88       16.80      8.18 o 
   3   4  11       52.55       56.50     11.24 o 
 -12   5  11       12.83       13.03      9.64 o 
 -11   5  11        1.23       17.39      9.62 o 
 -10   5  11       16.15        8.11      4.76 o 
  -9   5  11       12.95       14.69      8.17 o 
  -8   5  11       23.11       34.14      8.58 o 
  -7   5  11      182.34      142.47     13.78 o 
  -6   5  11       62.01       81.39     10.16 o 
  -5   5  11       50.67       70.93     13.79 o 
  -4   5  11       36.80       38.42      8.52 o 
  -3   5  11        6.00       10.11      3.18 o 
  -2   5  11       15.12        4.66      3.33 o 
  -1   5  11        5.65        5.42      2.25 o 
   0   5  11        2.17        3.32      1.41 o 
   1   5  11        1.10       11.83      5.26 o 
   2   5  11      137.33      132.12     22.51 o 
 -11   6  11       29.20       15.16      6.36 o 
 -10   6  11       36.57       40.99      8.88 o 
  -9   6  11      187.90      191.78     19.51 o 
  -8   6  11       72.17      102.54     11.37 o 
  -7   6  11       36.76       18.75      6.94 o 
  -6   6  11       31.54       18.22      7.25 o 
  -5   6  11        3.82       10.92      8.65 o 
  -4   6  11      159.73      161.05     14.85 o 
  -3   6  11       52.72       61.29     14.12 o 
  -2   6  11       62.29       62.27     10.62 o 
  -1   6  11       39.98       40.40     14.21 o 
   0   6  11        3.36        7.42      4.99 o 
   1   6  11       34.08       15.69      7.94 o 
 -10   7  11      106.86      107.93     13.87 o 
  -9   7  11       66.37       28.00     10.48 o 
  -8   7  11       31.10       46.00      9.04 o 
  -7   7  11       17.57       22.27      7.89 o 
  -6   7  11        4.25        7.02      7.08 o 
  -5   7  11       74.34       47.47      9.01 o 
  -4   7  11       40.31       54.88      8.63 o 
  -3   7  11       59.72       70.00     13.79 o 
  -2   7  11        0.16        4.02      2.41 o 
  -1   7  11        9.15        5.40      4.99 o 
   0   7  11        2.85       -1.55      3.35 o 
  -9   8  11        6.62       19.12      8.12 o 
  -8   8  11       89.47      117.53     14.80 o 
  -7   8  11       23.11       36.59      8.90 o 
  -6   8  11      103.61       89.88     10.93 o 
  -5   8  11        9.26       17.05      7.31 o 
  -4   8  11        8.92       21.75      8.77 o 
  -3   8  11       13.84       10.83      5.22 o 
  -2   8  11        3.48        8.88      4.02 o 
  -3 -10  12        5.22       19.93      7.59 o 
  -2 -10  12       18.84       14.51      6.77 o 
  -1 -10  12        8.34        4.67      5.43 o 
   0 -10  12        6.50       21.40      9.27 o 
  -6  -9  12        1.48        3.56      5.17 o 
  -5  -9  12       12.65        6.86      5.36 o 
  -4  -9  12      112.16      111.41     12.79 o 
  -3  -9  12       12.83        1.02      5.15 o 
  -2  -9  12       13.58       17.45      8.96 o 
  -1  -9  12      164.02      168.15     16.28 o 
   0  -9  12        0.02       10.19      6.49 o 
   1  -9  12        9.34       21.52     11.12 o 
   2  -9  12       74.76      116.88     14.53 o 
  -7  -8  12       58.54       80.63     11.55 o 
  -6  -8  12       64.81       77.46     11.79 o 
  -5  -8  12      173.42      254.42     24.80 o 
  -4  -8  12        0.41        6.15      5.43 o 
  -3  -8  12       76.73       68.28     10.94 o 
  -2  -8  12        1.06        7.67      4.68 o 
  -1  -8  12        3.60        4.46      4.49 o 
   0  -8  12       73.46       80.69     11.09 o 
   1  -8  12       25.00       11.40      8.39 o 
   2  -8  12        9.10       11.65      5.65 o 
   3  -8  12        7.57       17.12      6.10 o 
  -8  -7  12       30.02       30.62      4.31 o 
  -7  -7  12      133.91      119.65     12.36 o 
  -6  -7  12        3.44       15.38      8.63 o 
  -5  -7  12       30.28       31.58      9.48 o 
  -4  -7  12        1.24        7.95      5.45 o 
  -3  -7  12        8.18       27.24      9.64 o 
  -2  -7  12        0.11        5.11      5.30 o 
  -1  -7  12        0.13       17.55      7.99 o 
   0  -7  12       47.07       57.75     13.31 o 
   2  -7  12       18.17        9.71      5.04 o 
   3  -7  12        2.29        7.61      3.94 o 
  -9  -6  12       32.81       31.51      6.06 o 
  -8  -6  12      237.81      276.75     13.95 o 
  -7  -6  12        5.82       12.18      4.26 o 
  -6  -6  12       89.83      103.22      9.81 o 
  -5  -6  12        0.35        2.32      6.11 o 
  -4  -6  12       30.84       43.59     17.32 o 
  -3  -6  12      275.58      315.98     25.96 o 
  -2  -6  12       79.96       99.91     11.51 o 
  -1  -6  12        0.20        2.21      4.68 o 
   0  -6  12      123.15      140.07     15.02 o 
   1  -6  12        5.08        9.75      4.10 o 
   2  -6  12        5.29        8.95      3.24 o 
   3  -6  12       16.63       22.92      9.91 o 
   4  -6  12       11.88       10.86      5.86 o 
 -10  -5  12        6.22       11.37      6.57 o 
  -9  -5  12       88.04       84.06      6.58 o 
  -8  -5  12       80.15       74.62      6.40 o 
  -7  -5  12        0.24        3.17      2.48 o 
  -6  -5  12      175.56      173.95     11.12 o 
  -5  -5  12      106.09       85.26     16.28 o 
  -4  -5  12        6.35        8.62      5.84 o 
  -3  -5  12       62.97       58.96     12.64 o 
  -2  -5  12        6.30        6.97      5.02 o 
  -1  -5  12      244.49      233.42     39.51 o 
   0  -5  12       91.98       82.59     15.90 o 
   1  -5  12       41.11       53.63      8.14 o 
   2  -5  12      150.46      101.28     22.29 o 
   3  -5  12       25.45       21.07      5.18 o 
   4  -5  12       44.51       26.47      8.73 o 
 -10  -4  12       73.98       73.87      8.16 o 
  -9  -4  12      225.45      291.48     18.62 o 
  -8  -4  12       31.53       38.76      6.66 o 
  -7  -4  12      109.17       89.86      6.81 o 
  -6  -4  12        9.73        4.60      3.88 o 
  -5  -4  12      372.67      367.41     14.38 o 
  -4  -4  12       58.36       47.52      7.84 o 
  -3  -4  12       50.72       60.30      5.99 o 
  -2  -4  12        1.25        6.21      3.26 o 
  -1  -4  12      136.99      151.91      9.44 o 
   0  -4  12       69.54       75.32      5.52 o 
   1  -4  12       12.21        6.09      2.34 o 
   2  -4  12      106.17       71.19      9.24 o 
   3  -4  12      181.55      182.67     24.71 o 
   4  -4  12       49.19       26.77     11.97 o 
 -11  -3  12        0.71        9.24      7.41 o 
 -10  -3  12        6.08       15.52      4.01 o 
  -9  -3  12        9.59       26.97      5.25 o 
  -8  -3  12       15.61       15.86      5.02 o 
  -7  -3  12       31.99       35.03     17.67 o 
  -6  -3  12       90.09       60.66      7.98 o 
  -5  -3  12       68.46       63.89     18.05 o 
  -4  -3  12        3.07        3.71      2.39 o 
  -3  -3  12        1.10       11.15      4.82 o 
  -2  -3  12       15.92       25.69      4.55 o 
  -1  -3  12      185.44      195.88     14.78 o 
   0  -3  12       14.01       16.99      3.45 o 
   1  -3  12       24.49       18.20      4.49 o 
   2  -3  12      137.85       81.24     12.44 o 
   3  -3  12       10.63        8.19      2.63 o 
   4  -3  12       51.21       38.24      6.15 o 
 -11  -2  12        0.73        9.40      7.37 o 
 -10  -2  12       39.05       39.45     11.63 o 
  -9  -2  12      161.56      157.70      8.20 o 
  -8  -2  12        4.75       12.82      3.63 o 
  -7  -2  12      385.31      345.91     17.11 o 
  -6  -2  12       15.21       14.33      4.61 o 
  -5  -2  12      228.04      236.82     27.92 o 
  -4  -2  12       14.73        4.89      3.57 o 
  -3  -2  12      622.31      606.18     17.52 o 
  -2  -2  12      216.48      231.97     18.17 o 
  -1  -2  12       93.12       79.52     13.71 o 
   0  -2  12        2.96        4.61      4.36 o 
   1  -2  12        2.43        4.00      1.25 o 
   2  -2  12      150.47      123.52     16.92 o 
   3  -2  12       52.06       35.88      6.16 o 
   4  -2  12        9.15        5.68      3.16 o 
 -12  -1  12        0.11       10.36      4.45 o 
 -11  -1  12       59.45       62.81      6.97 o 
 -10  -1  12       89.22       97.15      7.72 o 
  -9  -1  12       95.29       97.78     11.79 o 
  -8  -1  12        7.24       21.69      5.21 o 
  -7  -1  12       25.85       28.09      5.98 o 
  -6  -1  12      220.73      229.46     10.68 o 
  -5  -1  12       25.94       17.98      3.78 o 
  -4  -1  12       22.63       15.92      3.94 o 
  -3  -1  12      102.47      101.61     10.17 o 
  -2  -1  12       10.68       12.02      3.27 o 
  -1  -1  12        7.87       14.21      5.15 o 
   0  -1  12        1.14        5.80      3.15 o 
   1  -1  12        6.40        9.00      3.15 o 
   2  -1  12       17.63       13.60      3.62 o 
   3  -1  12       10.60       12.71      3.12 o 
   4  -1  12       21.69       19.34      5.40 o 
 -12   0  12       35.90       35.88      4.57 o 
 -11   0  12       50.06       55.10      4.93 o 
 -10   0  12       55.92       46.58      7.19 o 
  -9   0  12       34.64       28.77      5.79 o 
  -8   0  12        4.52       19.56      4.54 o 
  -7   0  12       20.25       23.82      4.89 o 
  -6   0  12        3.34       10.04      2.76 o 
  -5   0  12        7.44       15.26      3.41 o 
  -4   0  12       82.33      102.39      8.10 o 
  -3   0  12       10.75       17.33      4.02 o 
  -2   0  12      433.81      396.93     22.81 o 
  -1   0  12       87.59       58.08     12.42 o 
   0   0  12        0.06        1.57      1.39 o 
   1   0  12        0.57        5.38      4.92 o 
   2   0  12       56.16       38.80     12.60 o 
   3   0  12       54.72       49.79     13.21 o 
   4   0  12       22.78       14.43      4.30 o 
 -12   1  12       10.37       31.99      9.74 o 
 -11   1  12      213.77      259.66     21.34 o 
 -10   1  12      320.62      394.64     16.20 o 
  -9   1  12       21.26       32.20      8.47 o 
  -8   1  12      290.84      338.59     27.74 o 
  -7   1  12       58.49       52.71     11.20 o 
  -6   1  12      153.61      156.89     11.13 o 
  -5   1  12       60.11       36.34      4.98 o 
  -4   1  12        4.12       17.06      4.45 o 
  -3   1  12       40.26       43.78     13.59 o 
  -2   1  12        0.19        5.73      2.64 o 
  -1   1  12      206.12      173.63     23.93 o 
   0   1  12        1.79        4.36      6.16 o 
   1   1  12       22.73       13.59      2.95 o 
   2   1  12       32.56       20.50      8.01 o 
   3   1  12        6.95        2.34      2.18 o 
 -12   2  12      167.63      221.97     22.63 o 
 -11   2  12       43.34       67.03     10.89 o 
 -10   2  12       62.17       40.39     14.71 o 
  -9   2  12       55.85       37.47      8.08 o 
  -8   2  12       15.96       13.94      6.63 o 
  -7   2  12      143.51      133.19     14.81 o 
  -6   2  12       63.61       76.67     14.74 o 
  -5   2  12       31.70        5.55      5.72 o 
  -4   2  12        3.72        7.45      5.60 o 
  -3   2  12       45.07       56.31     10.82 o 
  -2   2  12       44.22       51.77     11.69 o 
  -1   2  12      100.51       90.99     14.03 o 
   0   2  12       44.86       39.45      9.24 o 
   1   2  12        1.08        3.04      2.60 o 
   2   2  12       13.63       26.05      9.30 o 
   3   2  12       64.06       63.21      9.49 o 
 -12   3  12       63.74       61.94     11.59 o 
 -11   3  12        0.84       19.08     10.02 o 
 -10   3  12       81.29       83.92     12.34 o 
  -9   3  12       12.31       13.09      7.90 o 
  -8   3  12      115.92      126.57     14.62 o 
  -7   3  12        6.95       13.87      8.82 o 
  -6   3  12       19.65       33.84      9.82 o 
  -5   3  12      358.20      408.96     32.83 o 
  -4   3  12       34.64       45.36     11.17 o 
  -3   3  12      217.08      256.60     21.15 o 
  -2   3  12       50.31       52.27     11.11 o 
  -1   3  12       96.32       94.56     19.38 o 
   0   3  12        0.02        2.89      3.48 o 
   1   3  12       73.94       70.09     14.80 o 
   2   3  12       44.64       62.88     11.03 o 
 -11   4  12       12.67        6.55      5.84 o 
 -10   4  12        0.03        3.11      5.08 o 
  -9   4  12      299.83      318.14     21.11 o 
  -8   4  12        0.44       10.57      5.48 o 
  -7   4  12      151.29      189.52     18.50 o 
  -6   4  12        8.95        9.12      6.56 o 
  -5   4  12       28.01       30.18      7.01 o 
  -3   4  12        0.79       11.20      6.01 o 
  -2   4  12      136.08      123.20     18.08 o 
  -1   4  12       18.36       19.21      7.50 o 
   0   4  12       69.33       82.04     18.30 o 
   1   4  12       22.92       18.20      7.53 o 
 -11   5  12       57.62       57.57     10.78 o 
 -10   5  12       13.23       31.30      9.53 o 
  -9   5  12       19.94       45.83      9.21 o 
  -8   5  12      140.27      167.82     17.66 o 
  -7   5  12       18.79       11.64      6.14 o 
  -6   5  12      133.14      173.48     14.88 o 
  -5   5  12        5.46       10.39      5.62 o 
  -4   5  12       52.52       42.59      9.57 o 
  -3   5  12        0.00        4.16      3.15 o 
  -2   5  12      125.30      104.39     21.11 o 
  -1   5  12       15.16       40.00     11.01 o 
   0   5  12        2.30       11.98      6.64 o 
 -10   6  12        0.22       15.13      6.91 o 
  -9   6  12        8.34       29.04     11.38 o 
  -8   6  12       47.08       77.75     11.04 o 
  -7   6  12       39.19       51.00      9.72 o 
  -6   6  12      205.85      289.79     26.73 o 
  -5   6  12       11.56       24.87      8.56 o 
  -3   6  12        9.20       38.21      7.32 o 
  -2   6  12       16.77       30.06     12.26 o 
  -1   6  12        2.77        7.60      4.33 o 
  -9   7  12        9.48       42.34      9.17 o 
  -8   7  12       51.74       65.58     11.62 o 
  -7   7  12       89.49      109.03     12.06 o 
  -6   7  12      144.81      178.08     15.51 o 
  -5   7  12       83.55       96.42     10.64 o 
  -4   7  12       17.60       14.11      6.88 o 
  -3   7  12      132.42      175.92     17.65 o 
  -3  -9  13       45.67       80.33     13.35 o 
  -2  -9  13       62.56       88.73     13.00 o 
  -1  -9  13        3.52       20.71      9.41 o 
  -6  -8  13      113.68      143.24     16.89 o 
  -5  -8  13        7.45       14.71      8.47 o 
  -4  -8  13      153.85      197.78     17.96 o 
  -3  -8  13      172.25      220.31     18.61 o 
  -2  -8  13        3.08       16.34      7.36 o 
  -1  -8  13       40.38       57.41      9.60 o 
   0  -8  13       31.68       37.40      8.30 o 
   1  -8  13       13.92       17.23      8.91 o 
  -7  -7  13       20.98       28.32      6.89 o 
  -6  -7  13      124.23      146.56     13.43 o 
  -5  -7  13        6.65       16.20      8.94 o 
  -4  -7  13        5.45        4.74      5.05 o 
  -3  -7  13       19.93       32.02      8.51 o 
  -2  -7  13       13.06        9.94      6.79 o 
  -1  -7  13        4.66       14.90      7.86 o 
   0  -7  13        8.70       31.17      9.30 o 
   1  -7  13       28.39       47.18     10.36 o 
   2  -7  13        2.54       16.86      6.27 o 
  -8  -6  13        0.07        4.46      2.80 o 
  -7  -6  13       16.73       20.42      5.91 o 
  -6  -6  13      135.69      131.04     20.29 o 
  -5  -6  13       13.57       20.99      7.99 o 
  -4  -6  13       45.21       53.05     11.71 o 
  -3  -6  13       36.01       42.36     10.02 o 
  -2  -6  13        9.01       22.93      8.10 o 
  -1  -6  13       33.29       36.26     10.39 o 
   0  -6  13       50.32       40.55     13.79 o 
   2  -6  13      162.31      208.08     18.69 o 
  -9  -5  13        3.91        5.14      2.53 o 
  -8  -5  13       48.05       52.50     17.80 o 
  -7  -5  13       32.39       20.10      3.90 o 
  -6  -5  13      173.03      141.87      7.42 o 
  -5  -5  13       30.52       30.27      4.89 o 
  -4  -5  13      151.65      154.14     27.64 o 
  -3  -5  13       25.43       28.50      8.82 o 
  -2  -5  13       23.45       22.50      7.04 o 
  -1  -5  13        0.03       11.77      7.70 o 
   0  -5  13        3.43       16.11      6.85 o 
   1  -5  13       98.81      117.49     11.98 o 
   2  -5  13       21.80        6.88      3.42 o 
   3  -5  13       41.12       24.19      9.42 o 
 -10  -4  13       34.30       24.92      6.45 o 
  -9  -4  13        1.21        4.57      5.83 o 
  -8  -4  13      104.91      107.85      8.28 o 
  -7  -4  13      103.52       85.99      6.39 o 
  -6  -4  13        4.74       10.38      3.87 o 
  -5  -4  13      113.23      107.56      7.57 o 
  -4  -4  13       57.10       46.31     11.95 o 
  -3  -4  13      373.83      407.48     47.11 o 
  -2  -4  13       69.91       63.27      5.75 o 
  -1  -4  13      111.52      124.30     36.77 o 
   0  -4  13       25.48       19.39      4.82 o 
   1  -4  13       29.45       24.17      5.17 o 
   2  -4  13       89.51       47.64     14.49 o 
   3  -4  13       24.31       17.87      7.06 o 
 -10  -3  13        2.79        0.37      4.22 o 
  -9  -3  13        2.06       11.36      6.49 o 
  -8  -3  13       19.18       21.04      7.09 o 
  -7  -3  13       44.58       44.72      6.74 o 
  -6  -3  13        0.44        5.93      4.15 o 
  -5  -3  13      103.04      109.56      7.51 o 
  -4  -3  13       17.63       12.16      9.61 o 
  -3  -3  13       30.18       31.57      5.02 o 
  -2  -3  13        8.55       11.70      3.83 o 
  -1  -3  13       63.06       55.89     16.32 o 
   0  -3  13        0.18        9.09      3.22 o 
   1  -3  13       15.75        9.36      3.22 o 
   2  -3  13       23.85       10.75      3.97 o 
   3  -3  13       44.59       26.10      6.69 o 
 -11  -2  13       25.10       27.25      5.10 o 
 -10  -2  13        5.66        6.53      2.97 o 
  -9  -2  13       36.74       42.04      5.77 o 
  -8  -2  13       18.31       19.55      3.83 o 
  -7  -2  13      180.66      158.94     11.24 o 
  -6  -2  13        0.55        2.97      2.25 o 
  -5  -2  13      124.82      122.85      7.92 o 
  -4  -2  13       33.80       34.76      5.23 o 
  -3  -2  13       84.51       78.42     12.22 o 
  -2  -2  13       46.44       53.36      7.86 o 
  -1  -2  13      118.90      134.33     15.71 o 
   0  -2  13      107.32      110.48      5.90 o 
   1  -2  13       13.88        6.00      1.88 o 
   2  -2  13       19.07       13.51      4.86 o 
   3  -2  13        9.57        4.68      3.95 o 
 -11  -1  13      363.02      397.10     34.65 o 
 -10  -1  13        0.12        9.92      4.12 o 
  -9  -1  13       73.24       50.77      7.08 o 
  -8  -1  13      287.32      314.65     20.09 o 
  -7  -1  13       12.34       12.08      4.44 o 
  -6  -1  13      127.24      129.13      8.89 o 
  -5  -1  13       12.78       14.46      4.38 o 
  -4  -1  13      202.09      188.18     16.15 o 
  -3  -1  13        8.90        6.58      2.60 o 
  -2  -1  13        6.72        5.24      2.63 o 
  -1  -1  13        8.99       13.92      3.94 o 
   0  -1  13        0.33        6.44      1.96 o 
   1  -1  13       61.99       41.38      6.55 o 
   2  -1  13       12.59       10.90      3.99 o 
   3  -1  13        0.57        4.26      1.55 o 
 -11   0  13       10.76       30.32      8.74 o 
 -10   0  13       91.19      112.67     12.37 o 
  -9   0  13       55.11       56.23      8.89 o 
  -8   0  13       23.76       15.84      7.95 o 
  -7   0  13       42.59       44.98      8.96 o 
  -6   0  13        0.24        5.12      5.03 o 
  -5   0  13       23.43       15.94      7.34 o 
  -4   0  13       45.60       36.33      7.59 o 
  -3   0  13        0.16        5.39      4.16 o 
  -1   0  13       29.76       25.36      7.94 o 
   0   0  13      112.51       75.67     15.43 o 
   1   0  13      106.93       76.05     15.44 o 
   2   0  13       10.56       21.81      7.05 o 
 -11   1  13       24.56       31.62      8.49 o 
 -10   1  13       72.98       80.95     10.75 o 
  -9   1  13       58.89       72.52     10.05 o 
  -8   1  13      466.43      521.57     18.15 o 
  -7   1  13       51.43       65.10      8.61 o 
  -6   1  13      286.54      319.15     26.45 o 
  -5   1  13       63.92       68.78     12.67 o 
  -4   1  13       53.96       76.13     10.91 o 
  -3   1  13       73.16       81.32     10.36 o 
  -2   1  13       14.62       14.86      5.52 o 
  -1   1  13      256.91      222.12     34.38 o 
   0   1  13        8.46        7.23      4.43 o 
   1   1  13      130.04      102.36     22.63 o 
   2   1  13        6.24        1.23      2.69 o 
 -11   2  13        0.54       22.44     10.26 o 
 -10   2  13      152.47      156.03     15.20 o 
  -9   2  13        2.51       13.84      6.98 o 
  -8   2  13        4.38        2.10      5.61 o 
  -7   2  13      270.31      306.91     26.99 o 
  -6   2  13        0.88       22.02      9.85 o 
  -5   2  13      115.60      141.48     14.81 o 
  -4   2  13       40.82       38.47      8.57 o 
  -2   2  13       85.03       99.00      9.43 o 
  -1   2  13        7.13       10.66      4.63 o 
   0   2  13        9.46        4.58      2.56 o 
   1   2  13       17.46       14.46      7.17 o 
 -11   3  13       54.47       34.39      8.92 o 
 -10   3  13      151.26      179.18     16.75 o 
  -9   3  13        4.17        3.10      5.53 o 
  -8   3  13       15.54       19.42      9.80 o 
  -7   3  13        5.19       21.50      8.82 o 
  -6   3  13        0.59       14.29      8.58 o 
  -5   3  13        0.19       11.89      8.72 o 
  -4   3  13       93.63      109.51     12.30 o 
  -3   3  13       97.70      100.18     10.09 o 
  -2   3  13       53.64       34.98     12.27 o 
  -1   3  13       36.10       36.27     13.23 o 
   0   3  13       84.71       60.32     14.05 o 
 -10   4  13       17.89       19.30      9.34 o 
  -9   4  13       88.57      122.33     15.04 o 
  -8   4  13        1.20        0.71      5.25 o 
  -7   4  13      365.84      410.89    124.06 o 
  -6   4  13       29.96       35.76      9.54 o 
  -5   4  13       14.29       20.71      8.89 o 
  -4   4  13      140.43      192.78     20.50 o 
  -3   4  13        9.06       23.76      7.39 o 
  -2   4  13       20.36       18.01      7.43 o 
  -1   4  13        1.99       11.27      5.74 o 
   0   4  13       20.09        7.35      5.07 o 
  -9   5  13        0.12       -1.17      6.05 o 
  -8   5  13       46.88       26.51      9.75 o 
  -7   5  13       44.73       47.80      9.56 o 
  -6   5  13      133.83      152.56     15.63 o 
  -5   5  13       53.05       41.97      9.32 o 
  -3   5  13       12.00       23.67      9.43 o 
  -2   5  13        0.25        5.61      4.81 o 
  -8   6  13       13.71       37.99      9.94 o 
  -7   6  13       28.51       34.52      9.75 o 
  -6   6  13       53.33       71.16     11.79 o 
  -5   6  13        0.13       18.97     11.47 o 
  -4   6  13      239.47      322.77     28.73 o 
  -3   6  13       15.26       15.23      6.90 o 
  -5  -7  14        7.96       13.08      6.14 o 
  -4  -7  14      182.37      207.34     20.54 o 
  -3  -7  14       13.37       10.91      6.34 o 
  -2  -7  14       21.42       17.26      8.08 o 
  -1  -7  14        0.01        9.44      6.97 o 
  -7  -6  14        0.29        3.24      3.86 o 
  -6  -6  14        0.59        6.37      4.46 o 
  -5  -6  14        2.29       22.90      9.66 o 
  -4  -6  14       70.36      100.95     11.63 o 
  -3  -6  14        1.17       17.64     10.28 o 
  -2  -6  14        0.27       10.75      6.96 o 
  -1  -6  14      117.81      118.66     11.73 o 
   0  -6  14       31.93       35.44      8.38 o 
  -8  -5  14       28.63       21.87      4.94 o 
  -7  -5  14        2.04        2.33      2.14 o 
  -6  -5  14      141.20      151.35      8.86 o 
  -5  -5  14        9.19        7.68      2.35 o 
  -4  -5  14       80.30       73.95      9.41 o 
  -3  -5  14       94.73      123.91     13.77 o 
  -2  -5  14      103.11      110.09     12.71 o 
  -1  -5  14       12.58       27.11     10.84 o 
   0  -5  14       12.84       15.86      8.36 o 
  -9  -4  14       21.59       23.65      5.65 o 
  -8  -4  14       38.33       33.06      4.71 o 
  -7  -4  14       31.09       21.40      5.67 o 
  -6  -4  14       58.57       42.05     14.52 o 
  -5  -4  14      100.77       88.70     14.82 o 
  -4  -4  14       13.34       17.82      4.09 o 
  -3  -4  14       32.83       28.95      6.45 o 
  -2  -4  14       42.74       35.05      5.10 o 
  -1  -4  14      134.80      146.31     15.89 o 
   0  -4  14        0.22       14.75      5.47 o 
   1  -4  14        8.92        8.16      4.06 o 
  -9  -3  14      275.47      307.95     18.56 o 
  -8  -3  14        2.64        8.93      9.31 o 
  -7  -3  14       12.67        6.79      2.52 o 
  -6  -3  14        0.28        7.61      2.44 o 
  -5  -3  14       17.17       29.50      5.11 o 
  -4  -3  14       28.90       36.58      9.89 o 
  -3  -3  14       31.82       33.06      9.60 o 
  -2  -3  14        0.05        5.50      7.25 o 
  -1  -3  14       36.07       23.83      5.58 o 
   0  -3  14        2.71        0.99      3.44 o 
   1  -3  14        0.52        3.54      2.59 o 
 -10  -2  14       88.09      101.30     12.77 o 
  -9  -2  14       10.90        8.73      3.84 o 
  -8  -2  14        5.65        8.73      5.79 o 
  -7  -2  14       75.69       88.71     10.56 o 
  -6  -2  14       22.94       23.20      6.84 o 
  -5  -2  14      216.49      215.96      9.99 o 
  -4  -2  14       10.64       13.19      3.58 o 
  -3  -2  14       18.70       22.84      3.98 o 
  -2  -2  14       34.15       21.16     13.79 o 
  -1  -2  14        0.28        1.90      2.01 o 
   0  -2  14       57.55       80.31      8.58 o 
   1  -2  14        0.03        2.05      1.97 o 
 -10  -1  14        1.95       23.96     10.23 o 
  -9  -1  14      419.54      482.48     51.38 o 
  -8  -1  14        5.01        4.97      4.28 o 
  -7  -1  14       16.37       11.37      6.21 o 
  -6  -1  14      573.83      572.56     14.84 o 
  -5  -1  14        3.15       10.19      5.77 o 
  -4  -1  14      144.60      147.95     11.09 o 
  -3  -1  14       25.73        7.24      3.34 o 
  -2  -1  14       97.96       74.62      9.48 o 
  -1  -1  14        6.33        4.58      4.05 o 
   0  -1  14        3.63       11.35      4.98 o 
   1  -1  14       98.56       62.07     13.63 o 
 -10   0  14        4.21       18.07      8.79 o 
  -9   0  14        0.24       15.11      6.90 o 
  -8   0  14      108.80      133.15     14.80 o 
  -7   0  14        0.35        5.93      5.21 o 
  -6   0  14        0.32       11.76      5.43 o 
  -5   0  14        0.08       13.18      6.67 o 
  -4   0  14       14.57       26.68      8.05 o 
  -3   0  14       39.56       48.62     11.68 o 
  -2   0  14       79.48       87.31     11.47 o 
  -1   0  14        3.55        4.17      3.33 o 
   0   0  14       27.35       20.94      7.62 o 
   1   0  14        6.34       10.05      3.72 o 
 -10   1  14       17.85        5.29      4.72 o 
  -9   1  14        2.74       12.57      9.35 o 
  -8   1  14      190.01      201.87     20.63 o 
  -7   1  14       28.91       34.60      9.67 o 
  -6   1  14      316.73      333.15    100.76 o 
  -5   1  14        9.36       16.30      9.63 o 
  -4   1  14       62.38       77.20     10.79 o 
  -3   1  14        6.53       19.04      8.04 o 
  -2   1  14        0.19        6.38      3.07 o 
  -1   1  14       28.48       31.40      6.82 o 
   0   1  14       19.42       20.53      7.91 o 
 -10   2  14       22.29       29.07      8.15 o 
  -9   2  14       43.05       46.80      9.40 o 
  -8   2  14       54.13       56.00      7.91 o 
  -7   2  14       70.70       95.43     12.69 o 
  -6   2  14        0.63        8.28      7.02 o 
  -5   2  14      442.25      482.23    145.23 o 
  -4   2  14       31.81       26.39      6.92 o 
  -3   2  14       17.42       28.02      8.30 o 
  -2   2  14        0.22        4.90      3.54 o 
  -1   2  14        5.53       15.47      7.28 o 
  -9   3  14      168.96      183.85     19.68 o 
  -8   3  14      153.18      171.25     16.52 o 
  -7   3  14       10.06       32.28      9.71 o 
  -6   3  14        0.05        2.94      6.20 o 
  -5   3  14       60.84       69.11     10.81 o 
  -4   3  14       22.45        0.87      5.36 o 
  -3   3  14        3.22       17.58      7.30 o 
  -2   3  14       87.78      110.78     13.14 o 
  -8   4  14        3.93       11.98      7.49 o 
  -7   4  14       76.94       73.04     11.65 o 
  -6   4  14        6.90        3.33      6.32 o 
  -5   4  14      143.54      192.60     18.79 o 
  -4   4  14       34.84       61.93     11.45 o 
  -3   4  14        3.14       14.24      5.85 o 
  -7   5  14        0.22       10.14      7.23 o 
  -6   5  14        9.21       26.64     10.11 o 
  -5   5  14       29.09       47.66     12.37 o 
  -6  -5  15       11.34       34.82      7.02 o 
  -5  -5  15        9.56       15.05      6.22 o 
  -4  -5  15       76.03       89.64     10.99 o 
  -3  -5  15        5.95       18.09      7.98 o 
  -2  -5  15       11.20       30.91      7.89 o 
  -7  -4  15       12.51       15.84      4.33 o 
  -6  -4  15        0.93        3.67      3.31 o 
  -5  -4  15       88.21       82.53      6.70 o 
  -4  -4  15       43.46       48.56      6.99 o 
  -3  -4  15      126.21      140.59     13.72 o 
  -2  -4  15       13.77       16.03      6.02 o 
  -1  -4  15       18.36       26.95      7.01 o 
  -8  -3  15        0.30        7.76      3.37 o 
  -7  -3  15      334.62      325.43     27.56 o 
  -6  -3  15        0.00        5.47      3.33 o 
  -5  -3  15        2.92        3.60      2.98 o 
  -4  -3  15       80.57       86.95      9.28 o 
  -3  -3  15        1.96        3.02      2.61 o 
  -2  -3  15       44.47       54.31      7.58 o 
  -8  -2  15       15.82       20.35      7.34 o 
  -7  -2  15        6.34       13.44      7.04 o 
  -6  -2  15       49.33       58.35      7.51 o 
  -5  -2  15       27.64       40.97      6.49 o 
  -4  -2  15       53.90       55.09      7.26 o 
  -3  -2  15      116.75      110.98     10.09 o 
  -2  -2  15       14.20       11.44      4.67 o 
  -1  -2  15        2.57       10.52      5.35 o 
  -8  -1  15        0.64        7.65      6.14 o 
  -6  -1  15       21.20       28.31      9.95 o 
  -5  -1  15        2.75       11.39      6.56 o 
  -4  -1  15      535.97      559.99     58.96 o 
  -3  -1  15        4.22       10.03      4.85 o 
  -2  -1  15       33.07       37.90      7.25 o 
  -1  -1  15        3.01       13.61      6.31 o 
  -8   0  15       45.01       31.56      6.45 o 
  -7   0  15       32.89       52.41      8.30 o 
  -6   0  15       55.48       81.31     11.25 o 
  -5   0  15       23.40       24.24      9.79 o 
  -4   0  15        4.20       22.17      9.23 o 
  -3   0  15       41.18       53.65      9.13 o 
  -2   0  15       55.50       51.10      8.56 o 
  -8   1  15        5.03        9.98      7.67 o 
  -7   1  15       68.98       79.17     12.08 o 
  -6   1  15      238.22      286.46     25.45 o 
  -5   1  15       49.32       61.12      9.02 o 
  -4   1  15      109.71      134.14     14.30 o 
  -3   1  15        8.64        4.84      4.85 o 
  -7   2  15       61.83       52.73      8.30 o 
  -6   2  15       24.42       29.89      8.42 o 
  -5   2  15       63.40       36.03      8.55 o 
  -4   2  15        0.45        5.46      5.34 o 
                                                 
